# Supplementary material for: Coalescence of carbon nanotubes while preserving the chiral angles
Source: Nat Commun. 2025 Feb 5;16:1093. doi: 10.1038/s41467-025-56389-6 (PMC11799306; doi:10.1038/s41467-025-56389-6)
Supplement: Supplementary file 3 — Source Data [file 41467_2025_56389_MOESM3_ESM.xlsx]

## Sheet: Figure 2c
Figure 2c				Inset
	Photon energy (eV)	minus logT		Raman shift(cm^-1)	Intensity (arb. units)
	0.400142	0.0773041		100.416	37
	0.40062	0.0772761		100.919	35
	0.401098	0.0772486		101.422	33
	0.401576	0.0772253		101.925	36
	0.402054	0.0772071		102.428	36
	0.402532	0.0771931		102.931	35
	0.40301	0.0771806		103.434	33
	0.403489	0.0771677		103.937	33
	0.403967	0.0771526		104.439	34
	0.404445	0.077134		104.942	31
	0.404923	0.0771127		105.445	32
	0.405401	0.0770888		105.947	34
	0.405879	0.0770613		106.45	32
	0.406357	0.0770307		106.952	34
	0.406835	0.0769955		107.455	32
	0.407313	0.0769566		107.957	36
	0.407791	0.0769146		108.459	36
	0.408269	0.076871		108.961	34
	0.408747	0.0768265		109.464	36
	0.409225	0.0767814		109.966	33
	0.409703	0.0767358		110.468	34
	0.410181	0.0766891		110.97	32
	0.41066	0.076643		111.472	29
	0.411138	0.0765985		111.973	29
	0.411616	0.0765565		112.475	29
	0.412094	0.0765187		112.977	30
	0.412572	0.076484		113.479	27
	0.41305	0.0764524		113.98	30
	0.413528	0.0764229		114.482	31
	0.414006	0.0763949		114.983	29
	0.414484	0.0763685		115.485	32
	0.414962	0.0763442		115.986	30
	0.41544	0.0763204		116.487	28
	0.415918	0.076296		116.989	30
	0.416396	0.0762691		117.49	26
	0.416874	0.0762375		117.991	30
	0.417352	0.0762018		118.492	27
	0.417831	0.076164		118.993	29
	0.418309	0.0761262		119.494	26
	0.418787	0.0760921		119.995	29
	0.419265	0.0760616		120.496	28
	0.419743	0.0760326		120.997	28
	0.420221	0.0760021		121.498	26
	0.420699	0.0759674		121.998	26
	0.421177	0.0759281		122.499	28
	0.421655	0.0758872		122.999	28
	0.422133	0.0758474		123.5	27
	0.422611	0.0758102		124	27
	0.423089	0.075775		124.501	32
	0.423567	0.0757388		125.001	28
	0.424045	0.0756995		125.501	26
	0.424523	0.0756571		126.002	24
	0.425002	0.0756132		126.502	27
	0.42548	0.0755708		127.002	25
	0.425958	0.0755326		127.502	24
	0.426436	0.0754969		128.002	27
	0.426914	0.0754618		128.502	23
	0.427392	0.0754235		129.002	24
	0.42787	0.0753796		129.502	23
	0.428348	0.0753311		130.001	26
	0.428826	0.0752815		130.501	25
	0.429304	0.075235		131.001	25
	0.429782	0.0751932		131.5	25
	0.43026	0.0751549		132	25
	0.430738	0.0751188		132.499	25
	0.431216	0.0750842		132.999	23
	0.431694	0.0750522		133.498	26
	0.432173	0.0750243		133.997	23
	0.432651	0.0750016		134.496	27
	0.433129	0.0749825		134.996	24
	0.433607	0.0749645		135.495	21
	0.434085	0.0749443		135.994	21
	0.434563	0.0749237		136.493	23
	0.435041	0.0749036		136.992	22
	0.435519	0.074887		137.491	21
	0.435997	0.0748731		137.989	25
	0.436475	0.0748607		138.488	22
	0.436953	0.0748463		138.987	26
	0.437431	0.0748298		139.486	22
	0.437909	0.0748117		139.984	23
	0.438387	0.0747957		140.483	25
	0.438865	0.0747849		140.981	26
	0.439344	0.0747823		141.48	23
	0.439822	0.0747885		141.978	24
	0.4403	0.0748029		142.476	20
	0.440778	0.07482		142.974	25
	0.441256	0.0748329		143.473	21
	0.441734	0.0748354		143.971	24
	0.442212	0.0748256		144.469	22
	0.44269	0.0748076		144.967	21
	0.443168	0.0747906		145.465	24
	0.443646	0.0747828		145.963	22
	0.444124	0.0747875		146.46	21
	0.444602	0.0748014		146.958	20
	0.44508	0.0748179		147.456	24
	0.445558	0.0748354		147.954	22
	0.446036	0.0748556		148.451	21
	0.446515	0.0748855		148.949	24
	0.446993	0.0749304		149.446	24
	0.447471	0.0749851		149.944	20
	0.447949	0.0750362		150.441	19
	0.448427	0.0750651		150.938	22
	0.448905	0.075062		151.436	22
	0.449383	0.0750326		151.933	23
	0.449861	0.0749975		152.43	21
	0.450339	0.0749805		152.927	23
	0.450817	0.0749918		153.424	21
	0.451295	0.0750223		153.921	23
	0.451773	0.075046		154.418	19
	0.452251	0.0750414		154.915	22
	0.452729	0.0750058		155.412	20
	0.453207	0.0749603		155.908	23
	0.453686	0.0749381		156.405	22
	0.454164	0.0749619		156.902	21
	0.454642	0.0750264		157.398	21
	0.45512	0.0751018		157.895	22
	0.455598	0.0751493		158.391	20
	0.456076	0.0751436		158.887	20
	0.456554	0.0750858		159.384	22
	0.457032	0.0750016		159.88	21
	0.45751	0.0749242		160.376	22
	0.457988	0.0748788		160.872	24
	0.458466	0.0748726		161.368	21
	0.458944	0.0748984		161.864	22
	0.459422	0.0749397		162.36	21
	0.4599	0.0749825		162.856	23
	0.460378	0.0750192		163.352	20
	0.460857	0.0750543		163.848	23
	0.461335	0.0751038		164.344	18
	0.461813	0.075188		164.839	24
	0.462291	0.0753202		165.335	22
	0.462769	0.0754933		165.831	24
	0.463247	0.0756757		166.326	21
	0.463725	0.0758153		166.822	22
	0.464203	0.0758624		167.317	22
	0.464681	0.0757921		167.812	23
	0.465159	0.0756199		168.308	24
	0.465637	0.0753946		168.803	20
	0.466115	0.0751751		169.298	20
	0.466593	0.0750047		169.793	23
	0.467071	0.0748974		170.288	23
	0.467549	0.0748411		170.783	23
	0.468028	0.0748148		171.278	21
	0.468506	0.074805		171.773	23
	0.468984	0.0748148		172.268	24
	0.469462	0.0748545		172.762	23
	0.46994	0.0749288		173.257	22
	0.470418	0.0750254		173.752	21
	0.470896	0.0751198		174.246	22
	0.471374	0.0751854		174.741	24
	0.471852	0.0752123		175.235	20
	0.47233	0.0752076		175.73	23
	0.472808	0.0751932		176.224	20
	0.473286	0.0751864		176.718	23
	0.473764	0.0751947		177.213	20
	0.474242	0.0752159		177.707	22
	0.47472	0.0752453		178.201	20
	0.475199	0.0752835		178.695	20
	0.475677	0.0753362		179.189	22
	0.476155	0.075406		179.683	22
	0.476633	0.0754861		180.177	21
	0.477111	0.0755574		180.67	21
	0.477589	0.0756003		181.164	21
	0.478067	0.0756023		181.658	19
	0.478545	0.0755656		182.152	19
	0.479023	0.0755036		182.645	21
	0.479501	0.0754328		183.139	20
	0.479979	0.0753646		183.632	20
	0.480457	0.0753073		184.126	17
	0.480935	0.0752665		184.619	20
	0.481413	0.0752469		185.112	18
	0.481891	0.07525		185.606	20
	0.48237	0.0752701		186.099	19
	0.482848	0.0752908		186.592	22
	0.483326	0.0752928		187.085	21
	0.483804	0.0752639		187.578	20
	0.484282	0.075205		188.071	19
	0.48476	0.0751338		188.564	22
	0.485238	0.0750718		189.057	20
	0.485716	0.0750321		189.549	20
	0.486194	0.0750156		190.042	20
	0.486672	0.0750135		190.535	22
	0.48715	0.0750135		191.027	23
	0.487628	0.0750088		191.52	20
	0.488106	0.0749996		192.012	21
	0.488584	0.0749898		192.505	23
	0.489062	0.074981		192.997	21
	0.489541	0.0749727		193.49	22
	0.490019	0.0749619		193.982	19
	0.490497	0.0749485		194.474	22
	0.490975	0.0749335		194.966	19
	0.491453	0.0749201		195.458	21
	0.491931	0.0749108		195.95	21
	0.492409	0.0749061		196.442	22
	0.492887	0.0749056		196.934	21
	0.493365	0.0749072		197.426	21
	0.493843	0.0749103		197.918	20
	0.494321	0.0749139		198.409	22
	0.494799	0.074918		198.901	18
	0.495277	0.0749216		199.393	21
	0.495755	0.0749252		199.884	19
	0.496233	0.0749278		200.376	20
	0.496712	0.0749314		200.867	20
	0.49719	0.0749361		201.359	20
	0.497668	0.0749407		201.85	23
	0.498146	0.0749443		202.341	20
	0.498624	0.0749469		202.832	21
	0.499102	0.0749479		203.324	21
	0.49958	0.0749479		203.815	19
	0.500058	0.0749479		204.306	18
	0.500536	0.074949		204.797	18
	0.501014	0.0749516		205.288	19
	0.501492	0.0749557		205.779	20
	0.50197	0.0749608		206.269	18
	0.502448	0.0749665		206.76	19
	0.502926	0.0749722		207.251	17
	0.503404	0.0749774		207.741	20
	0.503883	0.0749836		208.232	21
	0.504361	0.0749903		208.723	18
	0.504839	0.074998		209.213	18
	0.505317	0.0750058		209.703	18
	0.505795	0.075013		210.194	20
	0.506273	0.0750197		210.684	20
	0.506751	0.0750248		211.174	18
	0.507229	0.0750305		211.664	22
	0.507707	0.0750367		212.155	19
	0.508185	0.0750429		212.645	20
	0.508663	0.0750496		213.135	19
	0.509141	0.0750548		213.625	19
	0.509619	0.0750584		214.114	18
	0.510097	0.075061		214.604	19
	0.510576	0.0750641		215.094	17
	0.511054	0.0750682		215.584	19
	0.511532	0.0750734		216.073	20
	0.51201	0.0750785		216.563	19
	0.512488	0.0750827		217.053	18
	0.512966	0.0750852		217.542	19
	0.513444	0.0750883		218.031	18
	0.513922	0.075092		218.521	19
	0.5144	0.0750987		219.01	23
	0.514878	0.0751069		219.499	18
	0.515356	0.0751167		219.989	19
	0.515834	0.0751255		220.478	20
	0.516312	0.0751327		220.967	18
	0.51679	0.0751379		221.456	20
	0.517268	0.0751426		221.945	18
	0.517747	0.0751472		222.434	19
	0.518225	0.0751529		222.922	19
	0.518703	0.0751596		223.411	18
	0.519181	0.0751658		223.9	19
	0.519659	0.075172		224.389	21
	0.520137	0.0751772		224.877	20
	0.520615	0.0751828		225.366	19
	0.521093	0.0751895		225.854	17
	0.521571	0.0751957		226.343	21
	0.522049	0.0752014		226.831	19
	0.522527	0.075205		227.319	21
	0.523005	0.0752061		227.808	20
	0.523483	0.0752061		228.296	20
	0.523961	0.0752071		228.784	22
	0.524439	0.0752107		229.272	20
	0.524918	0.0752179		229.76	20
	0.525396	0.0752272		230.248	21
	0.525874	0.0752376		230.736	21
	0.526352	0.0752469		231.224	20
	0.52683	0.0752536		231.712	23
	0.527308	0.0752582		232.2	21
	0.527786	0.0752613		232.687	22
	0.528264	0.0752639		233.175	21
	0.528742	0.0752665		233.662	20
	0.52922	0.0752701		234.15	21
	0.529698	0.0752737		234.637	21
	0.530176	0.0752789		235.125	21
	0.530654	0.0752846		235.612	20
	0.531132	0.0752908		236.099	22
	0.53161	0.0752975		236.587	20
	0.532089	0.0753052		237.074	21
	0.532567	0.075313		237.561	20
	0.533045	0.0753207		238.048	21
	0.533523	0.075328		238.535	19
	0.534001	0.0753352		239.022	19
	0.534479	0.0753419		239.509	19
	0.534957	0.0753486		239.996	21
	0.535435	0.0753543		240.482	20
	0.535913	0.0753595		240.969	20
	0.536391	0.0753641		241.456	20
	0.536869	0.0753683		241.942	18
	0.537347	0.0753734		242.429	20
	0.537825	0.0753796		242.915	20
	0.538303	0.0753874		243.402	23
	0.538781	0.0753956		243.888	17
	0.53926	0.0754049		244.375	23
	0.539738	0.0754137		244.861	21
	0.540216	0.0754215		245.347	20
	0.540694	0.0754282		245.833	20
	0.541172	0.0754328		246.319	19
	0.54165	0.075438		246.805	20
	0.542128	0.0754432		247.291	20
	0.542606	0.0754499		247.777	21
	0.543084	0.0754592		248.263	20
	0.543562	0.0754695		248.749	22
	0.54404	0.0754804		249.234	21
	0.544518	0.0754907		249.72	22
	0.544996	0.075499		250.206	21
	0.545474	0.0755052		250.691	23
	0.545952	0.0755103		251.177	21
	0.546431	0.0755155		251.662	23
	0.546909	0.0755207		252.148	20
	0.547387	0.0755269		252.633	23
	0.547865	0.0755336		253.118	22
	0.548343	0.0755403		253.603	19
	0.548821	0.075546		254.089	21
	0.549299	0.0755506		254.574	20
	0.549777	0.0755532		255.059	21
	0.550255	0.0755548		255.544	22
	0.550733	0.0755563		256.029	21
	0.551211	0.0755594		256.513	22
	0.551689	0.0755641		256.998	21
	0.552167	0.0755708		257.483	24
	0.552645	0.0755796		257.968	18
	0.553123	0.0755894		258.452	22
	0.553602	0.0755997		258.937	23
	0.55408	0.0756101		259.421	22
	0.554558	0.0756199		259.906	19
	0.555036	0.0756297		260.39	25
	0.555514	0.075639		260.875	20
	0.555992	0.0756478		261.359	22
	0.55647	0.0756571		261.843	25
	0.556948	0.0756659		262.327	24
	0.557426	0.0756752		262.811	25
	0.557904	0.075684		263.296	27
	0.558382	0.0756928		263.78	28
	0.55886	0.0757011		264.263	26
	0.559338	0.0757088		264.747	27
	0.559816	0.0757155		265.231	26
	0.560294	0.0757228		265.715	27
	0.560773	0.0757311		266.199	23
	0.561251	0.0757393		266.682	26
	0.561729	0.0757486		267.166	25
	0.562207	0.0757579		267.649	28
	0.562685	0.0757667		268.133	26
	0.563163	0.0757755		268.616	26
	0.563641	0.0757843		269.1	28
	0.564119	0.0757941		269.583	25
	0.564597	0.0758045		270.066	26
	0.565075	0.0758143		270.55	26
	0.565553	0.0758221		271.033	30
	0.566031	0.0758283		271.516	28
	0.566509	0.075834		271.999	31
	0.566987	0.0758396		272.482	31
	0.567465	0.0758469		272.965	34
	0.567944	0.0758567		273.447	36
	0.568422	0.0758681		273.93	34
	0.5689	0.075879		274.413	35
	0.569378	0.0758893		274.896	37
	0.569856	0.0758986		275.378	38
	0.570334	0.0759074		275.861	39
	0.570812	0.0759162		276.343	38
	0.57129	0.0759245		276.826	42
	0.571768	0.0759322		277.308	40
	0.572246	0.0759405		277.791	41
	0.572724	0.0759498		278.273	41
	0.573202	0.0759607		278.755	39
	0.57368	0.0759731		279.237	43
	0.574158	0.075986		279.719	39
	0.574637	0.0759979		280.201	38
	0.575115	0.0760072		280.683	38
	0.575593	0.076015		281.165	36
	0.576071	0.0760212		281.647	35
	0.576549	0.0760274		282.129	32
	0.577027	0.0760347		282.611	33
	0.577505	0.076044		283.092	31
	0.577983	0.0760543		283.574	30
	0.578461	0.0760652		284.056	30
	0.578939	0.0760761		284.537	31
	0.579417	0.0760859		285.019	28
	0.579895	0.0760947		285.5	31
	0.580373	0.0761019		285.982	32
	0.580851	0.0761076		286.463	30
	0.581329	0.0761138		286.944	33
	0.581808	0.0761206		287.425	32
	0.582286	0.0761293		287.906	38
	0.582764	0.0761397		288.387	34
	0.583242	0.0761511		288.868	42
	0.58372	0.0761625		289.349	42
	0.584198	0.0761728		289.83	46
	0.584676	0.0761832		290.311	52
	0.585154	0.076193		290.792	59
	0.585632	0.0762028		291.273	63
	0.58611	0.0762142		291.753	70
	0.586588	0.0762256		292.234	84
	0.587066	0.076238		292.715	90
	0.587544	0.076251		293.195	89
	0.588022	0.0762644		293.675	96
	0.5885	0.0762784		294.156	98
	0.588979	0.0762924		294.636	96
	0.589457	0.0763064		295.116	96
	0.589935	0.0763193		295.597	93
	0.590413	0.0763312		296.077	92
	0.590891	0.0763416		296.557	82
	0.591369	0.0763509		297.037	81
	0.591847	0.0763581		297.517	74
	0.592325	0.0763654		297.997	66
	0.592803	0.0763721		298.477	63
	0.593281	0.0763794		298.957	56
	0.593759	0.0763887		299.436	53
	0.594237	0.0764001		299.916	49
	0.594715	0.0764136		300.396	45
	0.595193	0.0764286		300.875	45
	0.595671	0.0764436		301.355	43
	0.59615	0.0764576		301.834	41
	0.596628	0.0764695		302.314	38
	0.597106	0.0764793		302.793	41
	0.597584	0.0764881		303.272	47
	0.598062	0.0764964		303.752	50
	0.59854	0.0765057		304.231	54
	0.599018	0.0765166		304.71	63
	0.599496	0.0765275		305.189	66
	0.599974	0.0765389		305.668	78
	0.600452	0.0765498		306.147	84
	0.60093	0.0765601		306.626	94
	0.601408	0.0765705		307.105	97
	0.601886	0.0765814		307.583	101
	0.602364	0.0765933		308.062	106
	0.602842	0.0766052		308.541	112
	0.603321	0.0766176		309.019	115
	0.603799	0.0766285		309.498	115
	0.604277	0.0766384		309.976	117
	0.604755	0.0766466		310.455	114
	0.605233	0.0766534		310.933	113
	0.605711	0.0766601		311.412	109
	0.606189	0.0766674		311.89	104
	0.606667	0.0766751		312.368	97
	0.607145	0.0766845		312.846	96
	0.607623	0.0766943		313.324	91
	0.608101	0.0767042		313.802	84
	0.608579	0.0767125		314.28	80
	0.609057	0.0767202		314.758	72
	0.609535	0.076728		315.236	69
	0.610013	0.0767373		315.714	66
	0.610492	0.0767487		316.192	64
	0.61097	0.0767632		316.669	58
	0.611448	0.0767798		317.147	51
	0.611926	0.0767964		317.625	51
	0.612404	0.076812		318.102	44
	0.612882	0.0768249		318.58	41
	0.61336	0.0768353		319.057	39
	0.613838	0.0768441		319.534	38
	0.614316	0.0768524		320.012	35
	0.614794	0.0768602		320.489	33
	0.615272	0.076869		320.966	32
	0.61575	0.0768778		321.443	30
	0.616228	0.0768866		321.92	28
	0.616706	0.0768939		322.397	29
	0.617184	0.0769011		322.874	28
	0.617663	0.0769079		323.351	27
	0.618141	0.0769156		323.828	26
	0.618619	0.0769244		324.305	26
	0.619097	0.0769348		324.781	24
	0.619575	0.0769457		325.258	27
	0.620053	0.0769566		325.735	29
	0.620531	0.0769675		326.211	26
	0.621009	0.0769784		326.688	26
	0.621487	0.0769893		327.164	26
	0.621965	0.0770012		327.641	25
	0.622443	0.0770147		328.117	25
	0.622921	0.0770287		328.593	25
	0.623399	0.0770427		329.069	24
	0.623877	0.0770562		329.545	23
	0.624355	0.0770676		330.022	25
	0.624834	0.0770774		330.498	24
	0.625312	0.0770852		330.974	26
	0.62579	0.0770909		331.45	22
	0.626268	0.0770966		331.925	26
	0.626746	0.0771028		332.401	24
	0.627224	0.0771111		332.877	24
	0.627702	0.077122		333.353	22
	0.62818	0.0771345		333.828	25
	0.628658	0.0771485		334.304	25
	0.629136	0.0771625		334.779	24
	0.629614	0.0771754		335.255	25
	0.630092	0.0771874		335.73	26
	0.63057	0.0771983		336.206	25
	0.631048	0.0772087		336.681	26
	0.631526	0.077219		337.156	26
	0.632005	0.0772304		337.631	24
	0.632483	0.0772429		338.106	29
	0.632961	0.0772559		338.582	26
	0.633439	0.0772699		339.057	26
	0.633917	0.0772834		339.531	25
	0.634395	0.0772958		340.006	26
	0.634873	0.0773083		340.481	23
	0.635351	0.0773197		340.956	23
	0.635829	0.0773301		341.431	24
	0.636307	0.0773404		341.905	21
	0.636785	0.0773519		342.38	25
	0.637263	0.0773654		342.855	21
	0.637741	0.077382		343.329	23
	0.638219	0.0774006		343.803	22
	0.638697	0.0774199		344.278	19
	0.639176	0.077437		344.752	22
	0.639654	0.0774505		345.226	22
	0.640132	0.0774614		345.701	23
	0.64061	0.0774712		346.175	23
	0.641088	0.0774827		346.649	21
	0.641566	0.0774967		347.123	21
	0.642044	0.0775133		347.597	20
	0.642522	0.077532		348.071	21
	0.643	0.0775517		348.545	20
	0.643478	0.077572		349.019	22
	0.643956	0.0775922		349.492	18
	0.644434	0.0776109		349.966	20
	0.644912	0.0776275
	0.64539	0.0776415
	0.645868	0.0776535
	0.646347	0.0776649
	0.646825	0.0776769
	0.647303	0.0776893
	0.647781	0.0777028
	0.648259	0.0777174
	0.648737	0.0777329
	0.649215	0.0777516
	0.649693	0.0777724
	0.650171	0.0777942
	0.650649	0.0778119
	0.651127	0.0778218
	0.651605	0.0778213
	0.652083	0.0778109
	0.652561	0.0777958
	0.653039	0.0777823
	0.653518	0.0777745
	0.653996	0.0777761
	0.654474	0.0777849
	0.654952	0.0777979
	0.65543	0.0778119
	0.655908	0.0778244
	0.656386	0.0778348
	0.656864	0.077842
	0.657342	0.0778483
	0.65782	0.0778535
	0.658298	0.0778597
	0.658776	0.077868
	0.659254	0.0778831
	0.659732	0.0779065
	0.66021	0.0779397
	0.660689	0.0779813
	0.661167	0.0780265
	0.661645	0.0780702
	0.662123	0.0781055
	0.662601	0.0781263
	0.663079	0.07813
	0.663557	0.078118
	0.664035	0.0780957
	0.664513	0.0780717
	0.664991	0.0780551
	0.665469	0.0780515
	0.665947	0.0780608
	0.666425	0.078078
	0.666903	0.0780946
	0.667381	0.0781055
	0.66786	0.0781102
	0.668338	0.0781133
	0.668816	0.0781206
	0.669294	0.0781352
	0.669772	0.0781549
	0.67025	0.0781752
	0.670728	0.0781887
	0.671206	0.0781955
	0.671684	0.0781976
	0.672162	0.0782028
	0.67264	0.0782147
	0.673118	0.0782345
	0.673596	0.0782563
	0.674074	0.0782735
	0.674552	0.0782818
	0.675031	0.0782813
	0.675509	0.0782771
	0.675987	0.0782756
	0.676465	0.0782782
	0.676943	0.0782844
	0.677421	0.0782906
	0.677899	0.0782927
	0.678377	0.0782912
	0.678855	0.0782896
	0.679333	0.0782912
	0.679811	0.0782969
	0.680289	0.0783062
	0.680767	0.0783146
	0.681245	0.0783203
	0.681723	0.0783218
	0.682202	0.0783203
	0.68268	0.0783177
	0.683158	0.0783161
	0.683636	0.0783146
	0.684114	0.078314
	0.684592	0.0783151
	0.68507	0.0783177
	0.685548	0.0783229
	0.686026	0.0783302
	0.686504	0.0783375
	0.686982	0.0783442
	0.68746	0.0783489
	0.687938	0.0783525
	0.688416	0.0783562
	0.688894	0.0783609
	0.689373	0.0783661
	0.689851	0.0783707
	0.690329	0.0783744
	0.690807	0.078377
	0.691285	0.0783801
	0.691763	0.0783848
	0.692241	0.0783926
	0.692719	0.0784025
	0.693197	0.0784129
	0.693675	0.0784228
	0.694153	0.0784311
	0.694631	0.0784368
	0.695109	0.078442
	0.695587	0.0784477
	0.696065	0.0784545
	0.696544	0.0784618
	0.697022	0.0784701
	0.6975	0.078479
	0.697978	0.0784878
	0.698456	0.0784977
	0.698934	0.0785086
	0.699412	0.0785201
	0.69989	0.0785325
	0.700368	0.078544
	0.700846	0.0785534
	0.701324	0.0785617
	0.701802	0.0785685
	0.70228	0.0785752
	0.702758	0.0785825
	0.703236	0.0785914
	0.703715	0.0786012
	0.704193	0.0786117
	0.704671	0.0786221
	0.705149	0.078633
	0.705627	0.0786439
	0.706105	0.0786538
	0.706583	0.0786627
	0.707061	0.0786699
	0.707539	0.0786752
	0.708017	0.0786793
	0.708495	0.0786845
	0.708973	0.0786908
	0.709451	0.0787001
	0.709929	0.0787116
	0.710408	0.0787246
	0.710886	0.0787376
	0.711364	0.0787506
	0.711842	0.0787631
	0.71232	0.0787741
	0.712798	0.0787845
	0.713276	0.0787944
	0.713754	0.0788037
	0.714232	0.0788136
	0.71471	0.0788241
	0.715188	0.0788355
	0.715666	0.0788464
	0.716144	0.0788563
	0.716622	0.0788652
	0.7171	0.0788735
	0.717579	0.0788813
	0.718057	0.0788902
	0.718535	0.0789001
	0.719013	0.0789115
	0.719491	0.0789235
	0.719969	0.0789355
	0.720447	0.0789475
	0.720925	0.0789595
	0.721403	0.0789709
	0.721881	0.0789824
	0.722359	0.0789949
	0.722837	0.0790084
	0.723315	0.0790225
	0.723793	0.0790371
	0.724271	0.0790512
	0.72475	0.0790637
	0.725228	0.0790746
	0.725706	0.0790835
	0.726184	0.0790923
	0.726662	0.0791001
	0.72714	0.0791095
	0.727618	0.0791194
	0.728096	0.0791309
	0.728574	0.0791429
	0.729052	0.0791548
	0.72953	0.0791668
	0.730008	0.0791778
	0.730486	0.0791887
	0.730964	0.0792007
	0.731442	0.0792127
	0.731921	0.0792257
	0.732399	0.0792382
	0.732877	0.0792502
	0.733355	0.0792622
	0.733833	0.0792747
	0.734311	0.0792883
	0.734789	0.0793039
	0.735267	0.0793195
	0.735745	0.0793347
	0.736223	0.0793482
	0.736701	0.0793592
	0.737179	0.0793686
	0.737657	0.0793769
	0.738135	0.0793852
	0.738613	0.0793941
	0.739092	0.0794035
	0.73957	0.0794139
	0.740048	0.0794243
	0.740526	0.0794358
	0.741004	0.0794478
	0.741482	0.0794619
	0.74196	0.0794781
	0.742438	0.0794958
	0.742916	0.079514
	0.743394	0.0795313
	0.743872	0.0795464
	0.74435	0.0795589
	0.744828	0.0795709
	0.745306	0.0795824
	0.745784	0.0795959
	0.746263	0.0796105
	0.746741	0.0796267
	0.747219	0.0796439
	0.747697	0.0796617
	0.748175	0.0796784
	0.748653	0.0796935
	0.749131	0.0797071
	0.749609	0.0797185
	0.750087	0.0797295
	0.750565	0.0797415
	0.751043	0.0797556
	0.751521	0.0797712
	0.751999	0.0797869
	0.752477	0.0798015
	0.752955	0.0798146
	0.753434	0.0798271
	0.753912	0.0798401
	0.75439	0.0798558
	0.754868	0.0798741
	0.755346	0.0798939
	0.755824	0.0799137
	0.756302	0.0799315
	0.75678	0.0799477
	0.757258	0.0799628
	0.757736	0.079978
	0.758214	0.0799936
	0.758692	0.0800108
	0.75917	0.0800276
	0.759648	0.0800432
	0.760126	0.0800578
	0.760605	0.0800714
	0.761083	0.0800845
	0.761561	0.0800981
	0.762039	0.0801122
	0.762517	0.0801278
	0.762995	0.080144
	0.763473	0.0801597
	0.763951	0.0801738
	0.764429	0.0801879
	0.764907	0.0802025
	0.765385	0.0802198
	0.765863	0.0802401
	0.766341	0.0802631
	0.766819	0.0802872
	0.767297	0.0803096
	0.767776	0.08033
	0.768254	0.0803478
	0.768732	0.080364
	0.76921	0.0803796
	0.769688	0.0803958
	0.770166	0.080412
	0.770644	0.0804277
	0.771122	0.0804429
	0.7716	0.0804575
	0.772078	0.0804727
	0.772556	0.0804889
	0.773034	0.0805061
	0.773512	0.0805249
	0.77399	0.0805432
	0.774468	0.0805605
	0.774947	0.0805777
	0.775425	0.0805945
	0.775903	0.0806123
	0.776381	0.0806321
	0.776859	0.0806546
	0.777337	0.0806781
	0.777815	0.0807022
	0.778293	0.0807252
	0.778771	0.0807461
	0.779249	0.0807644
	0.779727	0.0807812
	0.780205	0.0807969
	0.780683	0.0808131
	0.781161	0.0808293
	0.781639	0.080846
	0.782118	0.0808633
	0.782596	0.0808806
	0.783074	0.0808984
	0.783552	0.0809156
	0.78403	0.0809334
	0.784508	0.0809523
	0.784986	0.0809711
	0.785464	0.0809899
	0.785942	0.0810088
	0.78642	0.0810276
	0.786898	0.0810475
	0.787376	0.0810684
	0.787854	0.0810909
	0.788332	0.0811145
	0.78881	0.0811402
	0.789289	0.0811663
	0.789767	0.081192
	0.790245	0.0812161
	0.790723	0.0812375
	0.791201	0.0812564
	0.791679	0.0812737
	0.792157	0.0812894
	0.792635	0.0813061
	0.793113	0.0813239
	0.793591	0.0813428
	0.794069	0.0813632
	0.794547	0.0813842
	0.795025	0.0814067
	0.795503	0.0814308
	0.795981	0.0814565
	0.79646	0.0814832
	0.796938	0.0815099
	0.797416	0.0815345
	0.797894	0.0815571
	0.798372	0.0815765
	0.79885	0.0815958
	0.799328	0.0816158
	0.799806	0.0816378
	0.800284	0.0816614
	0.800762	0.0816855
	0.80124	0.081708
	0.801718	0.0817295
	0.802196	0.0817494
	0.802674	0.0817699
	0.803152	0.0817924
	0.803631	0.0818171
	0.804109	0.0818433
	0.804587	0.081869
	0.805065	0.0818936
	0.805543	0.0819162
	0.806021	0.0819366
	0.806499	0.0819571
	0.806977	0.0819791
	0.807455	0.0820038
	0.807933	0.0820305
	0.808411	0.0820588
	0.808889	0.0820861
	0.809367	0.0821118
	0.809845	0.082136
	0.810323	0.082158
	0.810802	0.0821795
	0.81128	0.0822016
	0.811758	0.0822247
	0.812236	0.0822498
	0.812714	0.0822766
	0.813192	0.0823055
	0.81367	0.0823359
	0.814148	0.0823664
	0.814626	0.0823958
	0.815104	0.0824241
	0.815582	0.0824499
	0.81606	0.082474
	0.816538	0.0824966
	0.817016	0.0825192
	0.817494	0.0825412
	0.817973	0.0825638
	0.818451	0.082588
	0.818929	0.0826137
	0.819407	0.0826421
	0.819885	0.0826731
	0.820363	0.0827046
	0.820841	0.0827361
	0.821319	0.0827661
	0.821797	0.0827934
	0.822275	0.0828197
	0.822753	0.0828449
	0.823231	0.0828707
	0.823709	0.082898
	0.824187	0.082928
	0.824665	0.0829595
	0.825144	0.0829926
	0.825622	0.0830257
	0.8261	0.0830573
	0.826578	0.0830857
	0.827056	0.0831125
	0.827534	0.0831372
	0.828012	0.0831619
	0.82849	0.0831888
	0.828968	0.0832182
	0.829446	0.0832498
	0.829924	0.0832829
	0.830402	0.0833161
	0.83088	0.0833492
	0.831358	0.0833813
	0.831836	0.0834118
	0.832315	0.0834413
	0.832793	0.0834708
	0.833271	0.0835008
	0.833749	0.0835324
	0.834227	0.0835666
	0.834705	0.0836024
	0.835183	0.0836398
	0.835661	0.0836756
	0.836139	0.0837093
	0.836617	0.0837393
	0.837095	0.0837661
	0.837573	0.0837914
	0.838051	0.0838178
	0.838529	0.0838473
	0.839007	0.0838805
	0.839486	0.0839173
	0.839964	0.0839558
	0.840442	0.0839943
	0.84092	0.0840322
	0.841398	0.0840686
	0.841876	0.0841034
	0.842354	0.0841376
	0.842832	0.0841698
	0.84331	0.0842009
	0.843788	0.084232
	0.844266	0.0842652
	0.844744	0.0843
	0.845222	0.0843364
	0.8457	0.0843728
	0.846179	0.0844065
	0.846657	0.0844377
	0.847135	0.0844662
	0.847613	0.0844952
	0.848091	0.0845268
	0.848569	0.0845616
	0.849047	0.0845991
	0.849525	0.0846382
	0.850003	0.0846762
	0.850481	0.0847126
	0.850959	0.0847469
	0.851437	0.0847807
	0.851915	0.084816
	0.852393	0.0848541
	0.852871	0.0848942
	0.85335	0.084937
	0.853828	0.0849792
	0.854306	0.0850204
	0.854784	0.0850606
	0.855262	0.0850986
	0.85574	0.0851356
	0.856218	0.0851715
	0.856696	0.0852053
	0.857174	0.085236
	0.857652	0.0852656
	0.85813	0.0852962
	0.858608	0.0853301
	0.859086	0.0853686
	0.859564	0.0854099
	0.860042	0.0854516
	0.860521	0.0854918
	0.860999	0.0855283
	0.861477	0.0855627
	0.861955	0.0855965
	0.862433	0.0856309
	0.862911	0.0856664
	0.863389	0.0857039
	0.863867	0.0857431
	0.864345	0.0857833
	0.864823	0.0858256
	0.865301	0.085869
	0.865779	0.0859135
	0.866257	0.0859564
	0.866735	0.0859971
	0.867213	0.0860358
	0.867692	0.0860734
	0.86817	0.086112
	0.868648	0.0861533
	0.869126	0.0861967
	0.869604	0.0862407
	0.870082	0.086282
	0.87056	0.0863202
	0.871038	0.0863546
	0.871516	0.0863885
	0.871994	0.0864235
	0.872472	0.0864606
	0.87295	0.0864987
	0.873428	0.0865385
	0.873906	0.0865793
	0.874384	0.0866228
	0.874863	0.0866705
	0.875341	0.0867203
	0.875819	0.0867697
	0.876297	0.0868153
	0.876775	0.0868551
	0.877253	0.0868917
	0.877731	0.0869288
	0.878209	0.0869712
	0.878687	0.0870195
	0.879165	0.0870726
	0.879643	0.0871278
	0.880121	0.0871814
	0.880599	0.0872313
	0.881077	0.0872754
	0.881555	0.0873125
	0.882034	0.0873444
	0.882512	0.0873741
	0.88299	0.0874087
	0.883468	0.0874533
	0.883946	0.0875085
	0.884424	0.0875686
	0.884902	0.0876254
	0.88538	0.0876732
	0.885858	0.0877115
	0.886336	0.0877455
	0.886814	0.0877827
	0.887292	0.0878263
	0.88777	0.0878731
	0.888248	0.0879178
	0.888726	0.087955
	0.889205	0.0879848
	0.889683	0.0880108
	0.890161	0.088039
	0.890639	0.0880741
	0.891117	0.0881178
	0.891595	0.0881688
	0.892073	0.0882252
	0.892551	0.0882843
	0.893029	0.0883439
	0.893507	0.0884041
	0.893985	0.0884653
	0.894463	0.0885297
	0.894941	0.0885963
	0.895419	0.0886639
	0.895897	0.0887268
	0.896376	0.08878
	0.896854	0.0888189
	0.897332	0.0888451
	0.89781	0.0888642
	0.898288	0.0888824
	0.898766	0.0889047
	0.899244	0.0889335
	0.899722	0.0889671
	0.9002	0.0890044
	0.900678	0.0890439
	0.901156	0.089086
	0.901634	0.0891318
	0.902112	0.089183
	0.90259	0.0892385
	0.903068	0.0892961
	0.903547	0.0893543
	0.904025	0.0894113
	0.904503	0.0894679
	0.904981	0.089525
	0.905459	0.0895832
	0.905937	0.0896435
	0.906415	0.0897038
	0.906893	0.0897631
	0.907371	0.0898203
	0.907849	0.0898753
	0.908327	0.0899292
	0.908805	0.0899837
	0.909283	0.0900393
	0.909761	0.0900943
	0.910239	0.0901451
	0.910718	0.0901895
	0.911196	0.0902285
	0.911674	0.0902654
	0.912152	0.0903055
	0.91263	0.0903541
	0.913108	0.0904113
	0.913586	0.0904755
	0.914064	0.0905403
	0.914542	0.0906002
	0.91502	0.0906505
	0.915498	0.0906906
	0.915976	0.0907232
	0.916454	0.0907522
	0.916932	0.0907832
	0.91741	0.0908185
	0.917889	0.0908603
	0.918367	0.0909079
	0.918845	0.0909593
	0.919323	0.0910134
	0.919801	0.0910686
	0.920279	0.0911243
	0.920757	0.0911805
	0.921235	0.0912373
	0.921713	0.0912941
	0.922191	0.0913515
	0.922669	0.0914083
	0.923147	0.0914646
	0.923625	0.0915214
	0.924103	0.0915777
	0.924581	0.0916335
	0.92506	0.0916866
	0.925538	0.0917386
	0.926016	0.0917896
	0.926494	0.0918427
	0.926972	0.0918996
	0.92745	0.0919613
	0.927928	0.0920257
	0.928406	0.0920907
	0.928884	0.0921551
	0.929362	0.0922179
	0.92984	0.0922813
	0.930318	0.0923452
	0.930796	0.0924092
	0.931274	0.0924726
	0.931752	0.0925338
	0.932231	0.0925935
	0.932709	0.0926531
	0.933187	0.0927155
	0.933665	0.0927816
	0.934143	0.0928516
	0.934621	0.0929242
	0.935099	0.0929973
	0.935577	0.0930689
	0.936055	0.0931378
	0.936533	0.0932034
	0.937011	0.093268
	0.937489	0.0933316
	0.937967	0.0933951
	0.938445	0.0934608
	0.938923	0.0935276
	0.939402	0.0935976
	0.93988	0.0936698
	0.940358	0.0937447
	0.940836	0.0938207
	0.941314	0.0938973
	0.941792	0.0939722
	0.94227	0.0940445
	0.942748	0.0941151
	0.943226	0.0941847
	0.943704	0.0942543
	0.944182	0.094325
	0.94466	0.0943973
	0.945138	0.0944723
	0.945616	0.0945506
	0.946094	0.0946311
	0.946573	0.0947132
	0.947051	0.0947936
	0.947529	0.0948698
	0.948007	0.0949412
	0.948485	0.0950098
	0.948963	0.095079
	0.949441	0.0951531
	0.949919	0.0952347
	0.950397	0.0953239
	0.950875	0.0954202
	0.951353	0.0955203
	0.951831	0.0956199
	0.952309	0.0957163
	0.952787	0.0958056
	0.953266	0.0958874
	0.953744	0.0959637
	0.954222	0.096039
	0.9547	0.0961198
	0.955178	0.0962087
	0.955656	0.0963057
	0.956134	0.0964065
	0.956612	0.0965063
	0.95709	0.0965996
	0.957568	0.0966859
	0.958046	0.0967673
	0.958524	0.0968481
	0.959002	0.0969334
	0.95948	0.0970262
	0.959958	0.0971256
	0.960437	0.0972283
	0.960915	0.0973293
	0.961393	0.0974255
	0.961871	0.0975174
	0.962349	0.0976065
	0.962827	0.0976963
	0.963305	0.0977882
	0.963783	0.0978834
	0.964261	0.0979813
	0.964739	0.098082
	0.965217	0.0981855
	0.965695	0.0982916
	0.966173	0.0984006
	0.966651	0.0985112
	0.967129	0.0986212
	0.967608	0.0987286
	0.968086	0.0988328
	0.968564	0.0989358
	0.969042	0.0990395
	0.96952	0.099147
	0.969998	0.0992577
	0.970476	0.0993729
	0.970954	0.0994903
	0.971432	0.0996088
	0.97191	0.0997285
	0.972388	0.0998476
	0.972866	0.0999657
	0.973344	0.100082
	0.973822	0.100193
	0.9743	0.100301
	0.974779	0.100407
	0.975257	0.100514
	0.975735	0.100626
	0.976213	0.100747
	0.976691	0.100876
	0.977169	0.101012
	0.977647	0.101151
	0.978125	0.101291
	0.978603	0.101428
	0.979081	0.101561
	0.979559	0.10169
	0.980037	0.101816
	0.980515	0.101942
	0.980993	0.10207
	0.981471	0.102201
	0.98195	0.102336
	0.982428	0.102474
	0.982906	0.102612
	0.983384	0.10275
	0.983862	0.102888
	0.98434	0.103026
	0.984818	0.103166
	0.985296	0.103309
	0.985774	0.103453
	0.986252	0.103598
	0.98673	0.103744
	0.987208	0.103888
	0.987686	0.104033
	0.988164	0.104178
	0.988642	0.104325
	0.989121	0.104474
	0.989599	0.104626
	0.990077	0.104778
	0.990555	0.104928
	0.991033	0.105077
	0.991511	0.105222
	0.991989	0.105368
	0.992467	0.105515
	0.992945	0.105667
	0.993423	0.105824
	0.993901	0.105986
	0.994379	0.106148
	0.994857	0.106308
	0.995335	0.106466
	0.995813	0.106621
	0.996292	0.106777
	0.99677	0.106934
	0.997248	0.107093
	0.997726	0.107251
	0.998204	0.107407
	0.998682	0.107564
	0.99916	0.107723
	0.999638	0.107888
	1.00012	0.108059
	1.00059	0.108233
	1.00107	0.108407
	1.00155	0.108577
	1.00203	0.108741
	1.00251	0.108903
	1.00298	0.109067
	1.00346	0.109237
	1.00394	0.109414
	1.00442	0.109594
	1.0049	0.109774
	1.00537	0.109949
	1.00585	0.110121
	1.00633	0.110289
	1.00681	0.110458
	1.00729	0.11063
	1.00777	0.110806
	1.00824	0.110986
	1.00872	0.111169
	1.0092	0.111352
	1.00968	0.111533
	1.01016	0.111711
	1.01063	0.111888
	1.01111	0.112067
	1.01159	0.112248
	1.01207	0.112434
	1.01255	0.112624
	1.01302	0.112816
	1.0135	0.113009
	1.01398	0.113205
	1.01446	0.113403
	1.01494	0.113604
	1.01541	0.113807
	1.01589	0.114011
	1.01637	0.114214
	1.01685	0.114414
	1.01733	0.114614
	1.0178	0.114815
	1.01828	0.11502
	1.01876	0.115226
	1.01924	0.115434
	1.01972	0.11564
	1.02019	0.115842
	1.02067	0.116042
	1.02115	0.116241
	1.02163	0.116444
	1.02211	0.11665
	1.02259	0.11686
	1.02306	0.117071
	1.02354	0.11728
	1.02402	0.117487
	1.0245	0.117694
	1.02498	0.117903
	1.02545	0.118116
	1.02593	0.118336
	1.02641	0.118562
	1.02689	0.118795
	1.02737	0.119033
	1.02784	0.119274
	1.02832	0.119513
	1.0288	0.11975
	1.02928	0.119981
	1.02976	0.120207
	1.03023	0.12043
	1.03071	0.120655
	1.03119	0.120883
	1.03167	0.121115
	1.03215	0.121353
	1.03262	0.121593
	1.0331	0.121836
	1.03358	0.122078
	1.03406	0.122321
	1.03454	0.122562
	1.03501	0.122801
	1.03549	0.123038
	1.03597	0.123273
	1.03645	0.123509
	1.03693	0.123748
	1.03741	0.12399
	1.03788	0.124236
	1.03836	0.124483
	1.03884	0.124729
	1.03932	0.124974
	1.0398	0.12522
	1.04027	0.12547
	1.04075	0.125724
	1.04123	0.125981
	1.04171	0.12624
	1.04219	0.126496
	1.04266	0.126749
	1.04314	0.126998
	1.04362	0.127247
	1.0441	0.127498
	1.04458	0.127752
	1.04505	0.128006
	1.04553	0.128261
	1.04601	0.128513
	1.04649	0.128762
	1.04697	0.129009
	1.04744	0.129257
	1.04792	0.129509
	1.0484	0.129768
	1.04888	0.130035
	1.04936	0.130304
	1.04984	0.130571
	1.05031	0.130833
	1.05079	0.131089
	1.05127	0.131343
	1.05175	0.131598
	1.05223	0.131857
	1.0527	0.13212
	1.05318	0.132384
	1.05366	0.132646
	1.05414	0.132902
	1.05462	0.133153
	1.05509	0.133404
	1.05557	0.133659
	1.05605	0.133921
	1.05653	0.134188
	1.05701	0.134456
	1.05748	0.134722
	1.05796	0.134983
	1.05844	0.135242
	1.05892	0.1355
	1.0594	0.135763
	1.05987	0.136031
	1.06035	0.136305
	1.06083	0.136581
	1.06131	0.136859
	1.06179	0.137135
	1.06226	0.13741
	1.06274	0.137686
	1.06322	0.137963
	1.0637	0.138244
	1.06418	0.13853
	1.06466	0.138819
	1.06513	0.139108
	1.06561	0.139395
	1.06609	0.139679
	1.06657	0.139959
	1.06705	0.140239
	1.06752	0.140522
	1.068	0.140807
	1.06848	0.141095
	1.06896	0.141386
	1.06944	0.14168
	1.06991	0.141979
	1.07039	0.142283
	1.07087	0.142595
	1.07135	0.142915
	1.07183	0.14324
	1.0723	0.14357
	1.07278	0.1439
	1.07326	0.144231
	1.07374	0.144563
	1.07422	0.144895
	1.07469	0.14523
	1.07517	0.145567
	1.07565	0.145907
	1.07613	0.146249
	1.07661	0.146591
	1.07708	0.146932
	1.07756	0.147275
	1.07804	0.147622
	1.07852	0.147976
	1.079	0.148339
	1.07948	0.14871
	1.07995	0.14909
	1.08043	0.149474
	1.08091	0.149862
	1.08139	0.150248
	1.08187	0.15063
	1.08234	0.151008
	1.08282	0.151386
	1.0833	0.15177
	1.08378	0.152165
	1.08426	0.152576
	1.08473	0.152999
	1.08521	0.153429
	1.08569	0.15386
	1.08617	0.15429
	1.08665	0.15472
	1.08712	0.155153
	1.0876	0.155596
	1.08808	0.156049
	1.08856	0.156514
	1.08904	0.156987
	1.08951	0.157471
	1.08999	0.157963
	1.09047	0.158462
	1.09095	0.158963
	1.09143	0.159463
	1.0919	0.159958
	1.09238	0.160448
	1.09286	0.160939
	1.09334	0.161437
	1.09382	0.161947
	1.0943	0.162471
	1.09477	0.16301
	1.09525	0.163559
	1.09573	0.164116
	1.09621	0.164676
	1.09669	0.165238
	1.09716	0.165801
	1.09764	0.166368
	1.09812	0.166942
	1.0986	0.167526
	1.09908	0.168117
	1.09955	0.168715
	1.10003	0.169315
	1.10051	0.169916
	1.10099	0.170521
	1.10147	0.171134
	1.10194	0.171763
	1.10242	0.172409
	1.1029	0.17307
	1.10338	0.173742
	1.10386	0.174419
	1.10433	0.175098
	1.10481	0.17578
	1.10529	0.176464
	1.10577	0.177152
	1.10625	0.17784
	1.10672	0.178532
	1.1072	0.179229
	1.10768	0.179936
	1.10816	0.180655
	1.10864	0.181388
	1.10912	0.182131
	1.10959	0.18288
	1.11007	0.183637
	1.11055	0.184402
	1.11103	0.185178
	1.11151	0.185966
	1.11198	0.186765
	1.11246	0.187573
	1.11294	0.188386
	1.11342	0.189204
	1.1139	0.190024
	1.11437	0.190847
	1.11485	0.191676
	1.11533	0.192512
	1.11581	0.193357
	1.11629	0.194214
	1.11676	0.195081
	1.11724	0.195958
	1.11772	0.196842
	1.1182	0.197733
	1.11868	0.198633
	1.11915	0.199546
	1.11963	0.200474
	1.12011	0.201417
	1.12059	0.202373
	1.12107	0.203339
	1.12155	0.204312
	1.12202	0.205289
	1.1225	0.20627
	1.12298	0.207254
	1.12346	0.208241
	1.12394	0.20923
	1.12441	0.210228
	1.12489	0.211238
	1.12537	0.212265
	1.12585	0.213313
	1.12633	0.214378
	1.1268	0.215453
	1.12728	0.216531
	1.12776	0.217612
	1.12824	0.218697
	1.12872	0.219792
	1.12919	0.220904
	1.12967	0.222034
	1.13015	0.223181
	1.13063	0.224341
	1.13111	0.225506
	1.13158	0.226677
	1.13206	0.227852
	1.13254	0.229037
	1.13302	0.230237
	1.1335	0.231452
	1.13397	0.232685
	1.13445	0.233932
	1.13493	0.235191
	1.13541	0.23646
	1.13589	0.237741
	1.13637	0.239034
	1.13684	0.240343
	1.13732	0.241674
	1.1378	0.243026
	1.13828	0.244398
	1.13876	0.245782
	1.13923	0.247171
	1.13971	0.248555
	1.14019	0.249934
	1.14067	0.251314
	1.14115	0.252704
	1.14162	0.254112
	1.1421	0.255543
	1.14258	0.256995
	1.14306	0.258463
	1.14354	0.259947
	1.14401	0.261445
	1.14449	0.262959
	1.14497	0.26449
	1.14545	0.266039
	1.14593	0.267605
	1.1464	0.269186
	1.14688	0.270784
	1.14736	0.272396
	1.14784	0.274023
	1.14832	0.275661
	1.14879	0.277309
	1.14927	0.278966
	1.14975	0.280635
	1.15023	0.282321
	1.15071	0.284028
	1.15119	0.285756
	1.15166	0.287502
	1.15214	0.289264
	1.15262	0.29104
	1.1531	0.29283
	1.15358	0.294637
	1.15405	0.296463
	1.15453	0.298306
	1.15501	0.300166
	1.15549	0.30204
	1.15597	0.30393
	1.15644	0.305839
	1.15692	0.307769
	1.1574	0.309726
	1.15788	0.311705
	1.15836	0.313702
	1.15883	0.31571
	1.15931	0.317726
	1.15979	0.319748
	1.16027	0.32178
	1.16075	0.323831
	1.16122	0.325906
	1.1617	0.32801
	1.16218	0.330142
	1.16266	0.332296
	1.16314	0.33446
	1.16361	0.336628
	1.16409	0.338795
	1.16457	0.340966
	1.16505	0.343148
	1.16553	0.345352
	1.16601	0.347583
	1.16648	0.34984
	1.16696	0.352117
	1.16744	0.354404
	1.16792	0.356696
	1.1684	0.358996
	1.16887	0.361307
	1.16935	0.363638
	1.16983	0.365999
	1.17031	0.368389
	1.17079	0.370809
	1.17126	0.373251
	1.17174	0.375708
	1.17222	0.37817
	1.1727	0.380631
	1.17318	0.38309
	1.17365	0.385547
	1.17413	0.388006
	1.17461	0.390475
	1.17509	0.392958
	1.17557	0.395462
	1.17604	0.39799
	1.17652	0.400541
	1.177	0.403108
	1.17748	0.405687
	1.17796	0.408266
	1.17844	0.410843
	1.17891	0.413421
	1.17939	0.416004
	1.17987	0.4186
	1.18035	0.421211
	1.18083	0.423833
	1.1813	0.426458
	1.18178	0.42908
	1.18226	0.431697
	1.18274	0.43431
	1.18322	0.436924
	1.18369	0.43954
	1.18417	0.442162
	1.18465	0.444791
	1.18513	0.447423
	1.18561	0.450059
	1.18608	0.452698
	1.18656	0.455338
	1.18704	0.457983
	1.18752	0.460632
	1.188	0.463285
	1.18847	0.465937
	1.18895	0.468576
	1.18943	0.471191
	1.18991	0.473771
	1.19039	0.476313
	1.19086	0.478825
	1.19134	0.481318
	1.19182	0.483802
	1.1923	0.486286
	1.19278	0.488769
	1.19326	0.491251
	1.19373	0.493725
	1.19421	0.49619
	1.19469	0.498645
	1.19517	0.501082
	1.19565	0.503497
	1.19612	0.505887
	1.1966	0.508248
	1.19708	0.51058
	1.19756	0.512883
	1.19804	0.515154
	1.19851	0.517388
	1.19899	0.519586
	1.19947	0.521752
	1.19995	0.523893
	1.20043	0.526017
	1.2009	0.528129
	1.20138	0.530222
	1.20186	0.532285
	1.20234	0.534302
	1.20282	0.536265
	1.20329	0.538173
	1.20377	0.540032
	1.20425	0.541847
	1.20473	0.54362
	1.20521	0.54535
	1.20568	0.547029
	1.20616	0.548653
	1.20664	0.550225
	1.20712	0.551751
	1.2076	0.553235
	1.20808	0.554675
	1.20855	0.556063
	1.20903	0.557398
	1.20951	0.558677
	1.20999	0.559907
	1.21047	0.561097
	1.21094	0.562246
	1.21142	0.563349
	1.2119	0.56439
	1.21238	0.565353
	1.21286	0.566233
	1.21333	0.567039
	1.21381	0.56778
	1.21429	0.568469
	1.21477	0.569116
	1.21525	0.569715
	1.21572	0.570267
	1.2162	0.570761
	1.21668	0.571196
	1.21716	0.571562
	1.21764	0.571854
	1.21811	0.572061
	1.21859	0.572185
	1.21907	0.572228
	1.21955	0.572202
	1.22003	0.572121
	1.2205	0.571987
	1.22098	0.571796
	1.22146	0.571535
	1.22194	0.571196
	1.22242	0.570779
	1.2229	0.570291
	1.22337	0.569752
	1.22385	0.569172
	1.22433	0.568554
	1.22481	0.567891
	1.22529	0.567165
	1.22576	0.566371
	1.22624	0.565501
	1.22672	0.564555
	1.2272	0.563538
	1.22768	0.562456
	1.22815	0.561315
	1.22863	0.560124
	1.22911	0.558894
	1.22959	0.557624
	1.23007	0.556308
	1.23054	0.554932
	1.23102	0.55348
	1.2315	0.551951
	1.23198	0.550358
	1.23246	0.548726
	1.23293	0.547075
	1.23341	0.545405
	1.23389	0.543698
	1.23437	0.541923
	1.23485	0.54006
	1.23533	0.538114
	1.2358	0.536114
	1.23628	0.534092
	1.23676	0.532066
	1.23724	0.530029
	1.23772	0.527958
	1.23819	0.525822
	1.23867	0.523609
	1.23915	0.521325
	1.23963	0.518988
	1.24011	0.516612
	1.24058	0.514215
	1.24106	0.511801
	1.24154	0.509374
	1.24202	0.506939
	1.2425	0.50449
	1.24297	0.502018
	1.24345	0.499508
	1.24393	0.496951
	1.24441	0.494347
	1.24489	0.49171
	1.24536	0.489058
	1.24584	0.486406
	1.24632	0.483753
	1.2468	0.481093
	1.24728	0.478419
	1.24775	0.475726
	1.24823	0.473018
	1.24871	0.470294
	1.24919	0.467554
	1.24967	0.464792
	1.25015	0.462003
	1.25062	0.459188
	1.2511	0.456354
	1.25158	0.453513
	1.25206	0.450678
	1.25254	0.447856
	1.25301	0.445052
	1.25349	0.442263
	1.25397	0.439484
	1.25445	0.436708
	1.25493	0.433928
	1.2554	0.431139
	1.25588	0.428337
	1.25636	0.425523
	1.25684	0.422701
	1.25732	0.419877
	1.25779	0.417056
	1.25827	0.414243
	1.25875	0.411445
	1.25923	0.408666
	1.25971	0.405913
	1.26018	0.403192
	1.26066	0.400504
	1.26114	0.397844
	1.26162	0.395201
	1.2621	0.39256
	1.26257	0.389913
	1.26305	0.387259
	1.26353	0.384601
	1.26401	0.381956
	1.26449	0.379334
	1.26497	0.376741
	1.26544	0.374176
	1.26592	0.371637
	1.2664	0.369118
	1.26688	0.366623
	1.26736	0.364158
	1.26783	0.361724
	1.26831	0.35932
	1.26879	0.356934
	1.26927	0.354556
	1.26975	0.352176
	1.27022	0.349793
	1.2707	0.347412
	1.27118	0.345049
	1.27166	0.342716
	1.27214	0.340426
	1.27261	0.338186
	1.27309	0.335999
	1.27357	0.333858
	1.27405	0.331759
	1.27453	0.329689
	1.275	0.327637
	1.27548	0.325597
	1.27596	0.323565
	1.27644	0.321544
	1.27692	0.319537
	1.27739	0.31755
	1.27787	0.315584
	1.27835	0.313638
	1.27883	0.311714
	1.27931	0.309815
	1.27979	0.307955
	1.28026	0.306141
	1.28074	0.304378
	1.28122	0.302662
	1.2817	0.300977
	1.28218	0.29931
	1.28265	0.297653
	1.28313	0.296008
	1.28361	0.294382
	1.28409	0.292783
	1.28457	0.291213
	1.28504	0.28967
	1.28552	0.288151
	1.286	0.286651
	1.28648	0.285173
	1.28696	0.28372
	1.28743	0.282295
	1.28791	0.280898
	1.28839	0.279521
	1.28887	0.278159
	1.28935	0.27681
	1.28982	0.275476
	1.2903	0.274165
	1.29078	0.272881
	1.29126	0.271625
	1.29174	0.270389
	1.29221	0.269164
	1.29269	0.267943
	1.29317	0.26673
	1.29365	0.265531
	1.29413	0.264359
	1.29461	0.263216
	1.29508	0.262102
	1.29556	0.261014
	1.29604	0.259955
	1.29652	0.258924
	1.297	0.257921
	1.29747	0.256937
	1.29795	0.255957
	1.29843	0.254972
	1.29891	0.253976
	1.29939	0.252979
	1.29986	0.251993
	1.30034	0.251026
	1.30082	0.250086
	1.3013	0.249171
	1.30178	0.248286
	1.30225	0.247436
	1.30273	0.24663
	1.30321	0.245867
	1.30369	0.245143
	1.30417	0.244443
	1.30464	0.243756
	1.30512	0.24307
	1.3056	0.242372
	1.30608	0.241651
	1.30656	0.240892
	1.30704	0.240094
	1.30751	0.239264
	1.30799	0.238428
	1.30847	0.237617
	1.30895	0.236851
	1.30943	0.236136
	1.3099	0.235462
	1.31038	0.234811
	1.31086	0.234168
	1.31134	0.23352
	1.31182	0.232865
	1.31229	0.232206
	1.31277	0.231548
	1.31325	0.230896
	1.31373	0.230259
	1.31421	0.229642
	1.31468	0.229045
	1.31516	0.228464
	1.31564	0.227892
	1.31612	0.227322
	1.3166	0.226754
	1.31707	0.226195
	1.31755	0.225652
	1.31803	0.225134
	1.31851	0.224642
	1.31899	0.224165
	1.31946	0.223689
	1.31994	0.223198
	1.32042	0.222686
	1.3209	0.22216
	1.32138	0.221634
	1.32186	0.221123
	1.32233	0.220637
	1.32281	0.220174
	1.32329	0.21973
	1.32377	0.219296
	1.32425	0.218868
	1.32472	0.218446
	1.3252	0.218033
	1.32568	0.217631
	1.32616	0.217245
	1.32664	0.216881
	1.32711	0.216545
	1.32759	0.216234
	1.32807	0.215939
	1.32855	0.215637
	1.32903	0.215306
	1.3295	0.214933
	1.32998	0.21452
	1.33046	0.214085
	1.33094	0.21365
	1.33142	0.213237
	1.33189	0.21285
	1.33237	0.212491
	1.33285	0.212159
	1.33333	0.211852
	1.33381	0.211566
	1.33428	0.211287
	1.33476	0.210997
	1.33524	0.210684
	1.33572	0.210351
	1.3362	0.210024
	1.33668	0.209741
	1.33715	0.209532
	1.33763	0.209396
	1.33811	0.209304
	1.33859	0.209208
	1.33907	0.209071
	1.33954	0.20888
	1.34002	0.208652
	1.3405	0.208414
	1.34098	0.20819
	1.34146	0.207992
	1.34193	0.207821
	1.34241	0.207673
	1.34289	0.207547
	1.34337	0.207439
	1.34385	0.207339
	1.34432	0.207237
	1.3448	0.207121
	1.34528	0.206987
	1.34576	0.206846
	1.34624	0.206711
	1.34671	0.206597
	1.34719	0.206508
	1.34767	0.206435
	1.34815	0.206361
	1.34863	0.206274
	1.3491	0.206171
	1.34958	0.206068
	1.35006	0.205986
	1.35054	0.205946
	1.35102	0.20595
	1.3515	0.20598
	1.35197	0.206006
	1.35245	0.206001
	1.35293	0.205953
	1.35341	0.205873
	1.35389	0.205792
	1.35436	0.205745
	1.35484	0.205759
[truncated: 513 more rows]

## Sheet: Figure 2d
Figure 2d				Inset
	Photon energy (eV)	minus logT		Raman shift(cm^-1)	Intensity (arb. units)
	0.400142	0.110222		100.383	48
	0.40062	0.110244		100.886	48
	0.401098	0.110264		101.389	51
	0.401576	0.110285		101.892	49
	0.402054	0.110307		102.395	43
	0.402532	0.11033		102.898	40
	0.40301	0.110354		103.401	41
	0.403489	0.110378		103.904	41
	0.403967	0.1104		104.407	41
	0.404445	0.110422		104.909	41
	0.404923	0.110442		105.412	39
	0.405401	0.110461		105.915	41
	0.405879	0.11048		106.417	45
	0.406357	0.110498		106.92	46
	0.406835	0.110516		107.422	45
	0.407313	0.110532		107.925	47
	0.407791	0.110549		108.427	51
	0.408269	0.110567		108.929	50
	0.408747	0.110586		109.431	47
	0.409225	0.110605		109.934	42
	0.409703	0.110624		110.436	40
	0.410181	0.110643		110.938	44
	0.41066	0.110662		111.44	39
	0.411138	0.110683		111.942	38
	0.411616	0.110705		112.443	39
	0.412094	0.110729		112.945	39
	0.412572	0.110753		113.447	43
	0.41305	0.11078		113.949	37
	0.413528	0.110807		114.45	40
	0.414006	0.110834		114.952	40
	0.414484	0.110863		115.453	38
	0.414962	0.110892		115.955	40
	0.41544	0.11092		116.456	40
	0.415918	0.110947		116.957	40
	0.416396	0.110974		117.459	41
	0.416874	0.111001		117.96	39
	0.417352	0.111027		118.461	38
	0.417831	0.111054		118.962	39
	0.418309	0.111081		119.463	38
	0.418787	0.111108		119.964	36
	0.419265	0.111135		120.465	36
	0.419743	0.111164		120.966	37
	0.420221	0.111195		121.467	36
	0.420699	0.111226		121.968	34
	0.421177	0.111257		122.468	37
	0.421655	0.111288		122.969	33
	0.422133	0.111316		123.469	34
	0.422611	0.111342		123.97	38
	0.423089	0.111365		124.47	39
	0.423567	0.111389		124.971	38
	0.424045	0.111412		125.471	35
	0.424523	0.111438		125.971	33
	0.425002	0.111463		126.472	31
	0.42548	0.111489		126.972	32
	0.425958	0.111513		127.472	31
	0.426436	0.111537		127.972	32
	0.426914	0.11156		128.472	31
	0.427392	0.111586		128.972	32
	0.42787	0.111614		129.472	32
	0.428348	0.111644		129.972	31
	0.428826	0.111676		130.471	35
	0.429304	0.111706		130.971	31
	0.429782	0.111736		131.471	32
	0.43026	0.111764		131.97	29
	0.430738	0.111791		132.47	31
	0.431216	0.111819		132.969	32
	0.431694	0.111848		133.469	34
	0.432173	0.111877		133.968	28
	0.432651	0.111906		134.467	31
	0.433129	0.111937		134.966	31
	0.433607	0.111969		135.466	30
	0.434085	0.112005		135.965	30
	0.434563	0.112043		136.464	30
	0.435041	0.112084		136.963	31
	0.435519	0.112123		137.462	33
	0.435997	0.112161		137.961	31
	0.436475	0.112193		138.459	33
	0.436953	0.112221		138.958	31
	0.437431	0.112245		139.457	32
	0.437909	0.112271		139.956	32
	0.438387	0.112297		140.454	34
	0.438865	0.112324		140.953	33
	0.439344	0.112351		141.451	34
	0.439822	0.112374		141.95	33
	0.4403	0.112392		142.448	30
	0.440778	0.11241		142.946	29
	0.441256	0.112432		143.444	31
	0.441734	0.112461		143.943	31
	0.442212	0.112497		144.441	33
	0.44269	0.112536		144.939	32
	0.443168	0.11257		145.437	31
	0.443646	0.112593		145.935	35
	0.444124	0.112607		146.433	33
	0.444602	0.112617		146.93	30
	0.44508	0.11263		147.428	33
	0.445558	0.112651		147.926	32
	0.446036	0.112679		148.424	33
	0.446515	0.112709		148.921	36
	0.446993	0.112733		149.419	36
	0.447471	0.112749		149.916	34
	0.447949	0.112759		150.414	35
	0.448427	0.11277		150.911	36
	0.448905	0.112792		151.408	37
	0.449383	0.112828		151.906	42
	0.449861	0.112876		152.403	46
	0.450339	0.112922		152.9	50
	0.450817	0.112957		153.397	53
	0.451295	0.112978		153.894	55
	0.451773	0.112992		154.391	61
	0.452251	0.113011		154.888	67
	0.452729	0.113044		155.385	76
	0.453207	0.113089		155.882	82
	0.453686	0.113134		156.378	89
	0.454164	0.11317		156.875	95
	0.454642	0.113188		157.372	103
	0.45512	0.113198		157.868	105
	0.455598	0.113212		158.365	112
	0.456076	0.113242		158.861	116
	0.456554	0.113291		159.357	120
	0.457032	0.113354		159.854	118
	0.45751	0.113417		160.35	118
	0.457988	0.113477		160.846	126
	0.458466	0.113528		161.342	119
	0.458944	0.113576		161.838	123
	0.459422	0.113623		162.334	126
	0.4599	0.113671		162.83	115
	0.460378	0.113713		163.326	115
	0.460857	0.113746		163.822	108
	0.461335	0.113761		164.318	109
	0.461813	0.113758		164.814	106
	0.462291	0.113737		165.309	99
	0.462769	0.11371		165.805	95
	0.463247	0.113686		166.301	90
	0.463725	0.113685		166.796	88
	0.464203	0.113715		167.292	86
	0.464681	0.113781		167.787	83
	0.465159	0.113875		168.282	77
	0.465637	0.113986		168.778	73
	0.466115	0.1141		169.273	72
	0.466593	0.114209		169.768	70
	0.467071	0.11431		170.263	65
	0.467549	0.114404		170.758	62
	0.468028	0.11449		171.253	61
	0.468506	0.114564		171.748	61
	0.468984	0.114623		172.243	58
	0.469462	0.114661		172.738	54
	0.46994	0.114679		173.232	53
	0.470418	0.114682		173.727	51
	0.470896	0.114678		174.222	48
	0.471374	0.114674		174.716	45
	0.471852	0.114673		175.211	44
	0.47233	0.114679		175.705	43
	0.472808	0.114693		176.2	42
	0.473286	0.114715		176.694	38
	0.473764	0.114749		177.188	35
	0.474242	0.114792		177.683	36
	0.47472	0.114839		178.177	34
	0.475199	0.114884		178.671	35
	0.475677	0.114924		179.165	35
	0.476155	0.114957		179.659	31
	0.476633	0.114989		180.153	30
	0.477111	0.115027		180.647	29
	0.477589	0.115077		181.14	31
	0.478067	0.115138		181.634	27
	0.478545	0.115207		182.128	29
	0.479023	0.115277		182.622	28
	0.479501	0.115341		183.115	28
	0.479979	0.115397		183.609	27
	0.480457	0.115448		184.102	26
	0.480935	0.115497		184.596	27
	0.481413	0.115546		185.089	27
	0.481891	0.115596		185.582	26
	0.48237	0.115648		186.076	27
	0.482848	0.115704		186.569	26
	0.483326	0.115764		187.062	27
	0.483804	0.115831		187.555	26
	0.484282	0.1159		188.048	28
	0.48476	0.115967		188.541	29
	0.485238	0.116027		189.034	27
	0.485716	0.11608		189.527	28
	0.486194	0.116129		190.019	27
	0.486672	0.116176		190.512	27
	0.48715	0.116227		191.005	29
	0.487628	0.11628		191.497	33
	0.488106	0.116333		191.99	32
	0.488584	0.116383		192.482	32
	0.489062	0.116432		192.975	31
	0.489541	0.116482		193.467	32
	0.490019	0.116536		193.96	30
	0.490497	0.116592		194.452	28
	0.490975	0.116649		194.944	28
	0.491453	0.116702		195.436	29
	0.491931	0.11675		195.928	29
	0.492409	0.116796		196.42	27
	0.492887	0.116841		196.912	27
	0.493365	0.116888		197.404	25
	0.493843	0.116935		197.896	26
	0.494321	0.116982		198.388	23
	0.494799	0.117027		198.879	25
	0.495277	0.11707		199.371	24
	0.495755	0.117111		199.863	26
	0.496233	0.117153		200.354	27
	0.496712	0.117197		200.846	26
	0.49719	0.117241		201.337	24
	0.497668	0.117285		201.829	27
	0.498146	0.117329		202.32	26
	0.498624	0.117372		202.811	24
	0.499102	0.117415		203.302	24
	0.49958	0.117457		203.794	24
	0.500058	0.117498		204.285	23
	0.500536	0.11754		204.776	22
	0.501014	0.117583		205.267	24
	0.501492	0.117627		205.758	22
	0.50197	0.117673		206.249	21
	0.502448	0.117718		206.739	24
	0.502926	0.117763		207.23	24
	0.503404	0.117808		207.721	23
	0.503883	0.117854		208.211	22
	0.504361	0.1179		208.702	26
	0.504839	0.117948		209.193	22
	0.505317	0.117997		209.683	22
	0.505795	0.118044		210.173	21
	0.506273	0.118091		210.664	24
	0.506751	0.118135		211.154	25
	0.507229	0.118179		211.644	25
	0.507707	0.118224		212.134	23
	0.508185	0.11827		212.625	26
	0.508663	0.118316		213.115	21
	0.509141	0.118361		213.605	24
	0.509619	0.118406		214.095	22
	0.510097	0.118449		214.584	23
	0.510576	0.118493		215.074	22
	0.511054	0.118538		215.564	25
	0.511532	0.118586		216.054	24
	0.51201	0.118636		216.543	23
	0.512488	0.118686		217.033	23
	0.512966	0.118735		217.523	23
	0.513444	0.118782		218.012	22
	0.513922	0.118829		218.501	24
	0.5144	0.118875		218.991	24
	0.514878	0.11892		219.48	24
	0.515356	0.118965		219.969	22
	0.515834	0.119012		220.459	21
	0.516312	0.119058		220.948	21
	0.51679	0.119107		221.437	23
	0.517268	0.119157		221.926	22
	0.517747	0.119208		222.415	22
	0.518225	0.11926		222.904	22
	0.518703	0.119312		223.392	23
	0.519181	0.119362		223.881	21
	0.519659	0.119413		224.37	22
	0.520137	0.119462		224.859	24
	0.520615	0.119511		225.347	20
	0.521093	0.11956		225.836	25
	0.521571	0.119609		226.324	23
	0.522049	0.119659		226.813	23
	0.522527	0.119709		227.301	21
	0.523005	0.119759		227.789	24
	0.523483	0.119811		228.278	25
	0.523961	0.119863		228.766	22
	0.524439	0.119915		229.254	22
	0.524918	0.119967		229.742	21
	0.525396	0.120018		230.23	22
	0.525874	0.120068		230.718	21
	0.526352	0.120119		231.206	24
	0.52683	0.120173		231.694	22
	0.527308	0.120228		232.182	23
	0.527786	0.120284		232.67	22
	0.528264	0.120341		233.157	21
	0.528742	0.120397		233.645	21
	0.52922	0.120453		234.132	23
	0.529698	0.120507		234.62	21
	0.530176	0.120561		235.107	22
	0.530654	0.120614		235.595	22
	0.531132	0.120668		236.082	22
	0.53161	0.120724		236.569	22
	0.532089	0.120781		237.057	22
	0.532567	0.120839		237.544	21
	0.533045	0.1209		238.031	21
	0.533523	0.12096		238.518	23
	0.534001	0.121019		239.005	22
	0.534479	0.121079		239.492	21
	0.534957	0.121137		239.979	20
	0.535435	0.121195		240.466	19
	0.535913	0.121252		240.952	22
	0.536391	0.12131		241.439	19
	0.536869	0.121367		241.926	20
	0.537347	0.121425		242.412	18
	0.537825	0.121482		242.899	20
	0.538303	0.12154		243.385	20
	0.538781	0.121599		243.872	22
	0.53926	0.121661		244.358	21
	0.539738	0.121725		244.845	19
	0.540216	0.12179		245.331	21
	0.540694	0.121855		245.817	21
	0.541172	0.121921		246.303	19
	0.54165	0.121985		246.789	22
	0.542128	0.12205		247.275	20
	0.542606	0.122114		247.761	19
	0.543084	0.122179		248.247	20
	0.543562	0.122245		248.733	23
	0.54404	0.122311		249.219	23
	0.544518	0.122379		249.704	21
	0.544996	0.122446		250.19	22
	0.545474	0.122513		250.676	21
	0.545952	0.12258		251.161	21
	0.546431	0.122648		251.647	21
	0.546909	0.122716		252.132	23
	0.547387	0.122784		252.618	22
	0.547865	0.122853		253.103	21
	0.548343	0.122924		253.588	20
	0.548821	0.122996		254.073	21
	0.549299	0.123071		254.559	20
	0.549777	0.123146		255.044	18
	0.550255	0.123222		255.529	22
	0.550733	0.123297		256.014	20
	0.551211	0.12337		256.499	22
	0.551689	0.123442		256.983	21
	0.552167	0.123514		257.468	21
	0.552645	0.123587		257.953	19
	0.553123	0.123663		258.438	23
	0.553602	0.123741		258.922	21
	0.55408	0.123823		259.407	19
	0.554558	0.123905		259.891	21
	0.555036	0.12399		260.376	23
	0.555514	0.124075		260.86	24
	0.555992	0.12416		261.345	22
	0.55647	0.124244		261.829	23
	0.556948	0.124326		262.313	25
	0.557426	0.124406		262.797	22
	0.557904	0.124486		263.281	24
	0.558382	0.124567		263.766	23
	0.55886	0.124651		264.25	25
	0.559338	0.124737		264.733	23
	0.559816	0.124825		265.217	25
	0.560294	0.124914		265.701	27
	0.560773	0.125004		266.185	25
	0.561251	0.125093		266.669	24
	0.561729	0.125182		267.152	26
	0.562207	0.125272		267.636	27
	0.562685	0.125364		268.119	26
	0.563163	0.125458		268.603	28
	0.563641	0.125555		269.086	29
	0.564119	0.125652		269.57	28
	0.564597	0.12575		270.053	31
	0.565075	0.125847		270.536	34
	0.565553	0.125943		271.02	34
	0.566031	0.126037		271.503	33
	0.566509	0.126132		271.986	37
	0.566987	0.126227		272.469	37
	0.567465	0.126325		272.952	41
	0.567944	0.126423		273.435	43
	0.568422	0.126522		273.917	44
	0.5689	0.126621		274.4	41
	0.569378	0.12672		274.883	42
	0.569856	0.12682		275.366	41
	0.570334	0.126921		275.848	40
	0.570812	0.127025		276.331	37
	0.57129	0.127132		276.813	35
	0.571768	0.127241		277.296	34
	0.572246	0.127351		277.778	29
	0.572724	0.127461		278.261	31
	0.573202	0.127572		278.743	30
	0.57368	0.127681		279.225	28
	0.574158	0.127791		279.707	27
	0.574637	0.127901		280.189	26
	0.575115	0.128015		280.671	24
	0.575593	0.128128		281.153	24
	0.576071	0.128243		281.635	25
	0.576549	0.128356		282.117	24
	0.577027	0.128469		282.599	22
	0.577505	0.128581		283.081	24
	0.577983	0.128691		283.562	25
	0.578461	0.128803		284.044	22
	0.578939	0.128917		284.526	22
	0.579417	0.129033		285.007	23
	0.579895	0.129153		285.489	22
	0.580373	0.129274		285.97	23
	0.580851	0.129395		286.452	25
	0.581329	0.129517		286.933	24
	0.581808	0.129639		287.414	25
	0.582286	0.129762		287.895	29
	0.582764	0.129885		288.376	29
	0.583242	0.13001		288.857	31
	0.58372	0.130136		289.338	32
	0.584198	0.130263		289.819	34
	0.584676	0.13039		290.3	36
	0.585154	0.130518		290.781	40
	0.585632	0.130646		291.262	45
	0.58611	0.130774		291.743	47
	0.586588	0.130903		292.223	50
	0.587066	0.131033		292.704	54
	0.587544	0.131166		293.185	61
	0.588022	0.131301		293.665	67
	0.5885	0.13144		294.145	74
	0.588979	0.131581		294.626	84
	0.589457	0.131721		295.106	87
	0.589935	0.131858		295.586	89
	0.590413	0.131993		296.067	89
	0.590891	0.132127		296.547	81
	0.591369	0.132262		297.027	77
	0.591847	0.132401		297.507	70
	0.592325	0.132545		297.987	64
	0.592803	0.132692		298.467	56
	0.593281	0.13284		298.947	51
	0.593759	0.132986		299.427	44
	0.594237	0.13313		299.906	38
	0.594715	0.133272		300.386	37
	0.595193	0.133411		300.866	39
	0.595671	0.133551		301.345	34
	0.59615	0.133693		301.825	38
	0.596628	0.133837		302.304	40
	0.597106	0.133985		302.784	53
	0.597584	0.134137		303.263	73
	0.598062	0.134291		303.742	98
	0.59854	0.134447		304.222	125
	0.599018	0.134603		304.701	143
	0.599496	0.134758		305.18	144
	0.599974	0.134912		305.659	143
	0.600452	0.135066		306.138	140
	0.60093	0.135218		306.617	145
	0.601408	0.135373		307.096	150
	0.601886	0.135528		307.575	150
	0.602364	0.135684		308.053	150
	0.602842	0.13584		308.532	142
	0.603321	0.135996		309.011	133
	0.603799	0.13615		309.489	127
	0.604277	0.136305		309.968	118
	0.604755	0.136461		310.446	113
	0.605233	0.136621		310.925	102
	0.605711	0.136783		311.403	97
	0.606189	0.13695		311.882	91
	0.606667	0.137119		312.36	83
	0.607145	0.137289		312.838	78
	0.607623	0.137456		313.316	71
	0.608101	0.13762		313.794	64
	0.608579	0.13778		314.272	57
	0.609057	0.137937		314.75	58
	0.609535	0.138094		315.228	55
	0.610013	0.138251		315.706	48
	0.610492	0.138411		316.184	45
	0.61097	0.138573		316.662	45
	0.611448	0.138738		317.139	42
	0.611926	0.138907		317.617	39
	0.612404	0.139078		318.095	38
	0.612882	0.139251		318.572	36
	0.61336	0.139424		319.05	34
	0.613838	0.139596		319.527	31
	0.614316	0.139764		320.004	28
	0.614794	0.13993		320.482	32
	0.615272	0.140094		320.959	29
	0.61575	0.140258		321.436	30
	0.616228	0.140424		321.913	32
	0.616706	0.14059		322.39	27
	0.617184	0.140758		322.867	25
	0.617663	0.140927		323.344	26
	0.618141	0.141098		323.821	27
	0.618619	0.141269		324.298	22
	0.619097	0.141441		324.775	25
	0.619575	0.141611		325.251	24
	0.620053	0.14178		325.728	24
	0.620531	0.141947		326.205	25
	0.621009	0.142114		326.681	22
	0.621487	0.142279		327.158	21
	0.621965	0.142443		327.634	24
	0.622443	0.142607		328.111	25
	0.622921	0.14277		328.587	21
	0.623399	0.142933		329.063	24
	0.623877	0.143095		329.539	23
	0.624355	0.143258		330.015	25
	0.624834	0.143421		330.492	24
	0.625312	0.143585		330.968	20
	0.62579	0.14375		331.444	24
	0.626268	0.143914		331.92	23
	0.626746	0.144079		332.395	27
	0.627224	0.144243		332.871	25
	0.627702	0.144405		333.347	21
	0.62818	0.144566		333.823	21
	0.628658	0.144724		334.298	22
	0.629136	0.14488		334.774	23
	0.629614	0.145034		335.249	21
	0.630092	0.145188		335.725	20
	0.63057	0.145342		336.2	20
	0.631048	0.145497		336.676	22
	0.631526	0.145654		337.151	20
	0.632005	0.145811		337.626	22
	0.632483	0.145967		338.101	23
	0.632961	0.146121		338.576	21
	0.633439	0.146271		339.052	21
	0.633917	0.14642		339.527	21
	0.634395	0.146568		340.001	18
	0.634873	0.146714		340.476	23
	0.635351	0.146859		340.951	21
	0.635829	0.147003		341.426	21
	0.636307	0.147144		341.901	21
	0.636785	0.147282		342.375	22
	0.637263	0.147415		342.85	20
	0.637741	0.147546		343.325	22
	0.638219	0.147677		343.799	20
	0.638697	0.147809		344.273	20
	0.639176	0.147941		344.748	20
	0.639654	0.148074		345.222	20
	0.640132	0.148205		345.696	23
	0.64061	0.148333		346.171	19
	0.641088	0.148455		346.645	22
	0.641566	0.148573		347.119	21
	0.642044	0.148688		347.593	19
	0.642522	0.148799		348.067	18
	0.643	0.148907		348.541	18
	0.643478	0.149015		349.015	19
	0.643956	0.149122		349.489	20
	0.644434	0.149228		349.962	17
	0.644912	0.149336
	0.64539	0.149444
	0.645868	0.149554
	0.646347	0.149662
	0.646825	0.149768
	0.647303	0.14987
	0.647781	0.149967
	0.648259	0.15006
	0.648737	0.15015
	0.649215	0.150235
	0.649693	0.150318
	0.650171	0.150398
	0.650649	0.150476
	0.651127	0.150551
	0.651605	0.150625
	0.652083	0.1507
	0.652561	0.150776
	0.653039	0.150851
	0.653518	0.150924
	0.653996	0.150994
	0.654474	0.151059
	0.654952	0.15112
	0.65543	0.151179
	0.655908	0.151235
	0.656386	0.151289
	0.656864	0.15134
	0.657342	0.151388
	0.65782	0.151429
	0.658298	0.151465
	0.658776	0.151494
	0.659254	0.151515
	0.659732	0.151528
	0.66021	0.151533
	0.660689	0.151533
	0.661167	0.151532
	0.661645	0.151536
	0.662123	0.151549
	0.662601	0.151572
	0.663079	0.151604
	0.663557	0.151637
	0.664035	0.151663
	0.664513	0.151678
	0.664991	0.151678
	0.665469	0.151667
	0.665947	0.15165
	0.666425	0.151629
	0.666903	0.151609
	0.667381	0.151593
	0.66786	0.151578
	0.668338	0.151561
	0.668816	0.151541
	0.669294	0.151515
	0.669772	0.151483
	0.67025	0.151448
	0.670728	0.151411
	0.671206	0.151374
	0.671684	0.151335
	0.672162	0.151294
	0.67264	0.151247
	0.673118	0.151196
	0.673596	0.151141
	0.674074	0.151086
	0.674552	0.151033
	0.675031	0.150981
	0.675509	0.150927
	0.675987	0.150871
	0.676465	0.15081
	0.676943	0.150746
	0.677421	0.150678
	0.677899	0.150607
	0.678377	0.150534
	0.678855	0.150458
	0.679333	0.150377
	0.679811	0.150295
	0.680289	0.150212
	0.680767	0.150128
	0.681245	0.150045
	0.681723	0.149962
	0.682202	0.149877
	0.68268	0.14979
	0.683158	0.149701
	0.683636	0.149609
	0.684114	0.149517
	0.684592	0.149424
	0.68507	0.149328
	0.685548	0.149228
	0.686026	0.149124
	0.686504	0.149018
	0.686982	0.148911
	0.68746	0.148803
	0.687938	0.148696
	0.688416	0.148589
	0.688894	0.148481
	0.689373	0.148371
	0.689851	0.148259
	0.690329	0.148144
	0.690807	0.148028
	0.691285	0.147911
	0.691763	0.147793
	0.692241	0.147674
	0.692719	0.147556
	0.693197	0.147439
	0.693675	0.147321
	0.694153	0.147202
	0.694631	0.14708
	0.695109	0.146957
	0.695587	0.146832
	0.696065	0.146707
	0.696544	0.146583
	0.697022	0.146459
	0.6975	0.146335
	0.697978	0.14621
	0.698456	0.146084
	0.698934	0.145958
	0.699412	0.145832
	0.69989	0.145706
	0.700368	0.145581
	0.700846	0.145455
	0.701324	0.145328
	0.701802	0.145202
	0.70228	0.145072
	0.702758	0.144942
	0.703236	0.14481
	0.703715	0.144678
	0.704193	0.144547
	0.704671	0.144418
	0.705149	0.144293
	0.705627	0.144171
	0.706105	0.144051
	0.706583	0.14393
	0.707061	0.143807
	0.707539	0.143681
	0.708017	0.143554
	0.708495	0.143426
	0.708973	0.143299
	0.709451	0.143173
	0.709929	0.143047
	0.710408	0.142922
	0.710886	0.142796
	0.711364	0.142672
	0.711842	0.142549
	0.71232	0.142426
	0.712798	0.142304
	0.713276	0.14218
	0.713754	0.142056
	0.714232	0.141932
	0.71471	0.141809
	0.715188	0.141687
	0.715666	0.141566
	0.716144	0.141445
	0.716622	0.141323
	0.7171	0.141202
	0.717579	0.141083
	0.718057	0.140968
	0.718535	0.140855
	0.719013	0.140743
	0.719491	0.140632
	0.719969	0.140519
	0.720447	0.140404
	0.720925	0.140289
	0.721403	0.140175
	0.721881	0.140063
	0.722359	0.139953
	0.722837	0.139843
	0.723315	0.139733
	0.723793	0.139623
	0.724271	0.139513
	0.72475	0.139404
	0.725228	0.139296
	0.725706	0.13919
	0.726184	0.139086
	0.726662	0.138981
	0.72714	0.138877
	0.727618	0.138776
	0.728096	0.138675
	0.728574	0.138577
	0.729052	0.13848
	0.72953	0.138383
	0.730008	0.138286
	0.730486	0.138189
	0.730964	0.13809
	0.731442	0.137992
	0.731921	0.137894
	0.732399	0.137799
	0.732877	0.137707
	0.733355	0.137616
	0.733833	0.137527
	0.734311	0.137437
	0.734789	0.137346
	0.735267	0.137255
	0.735745	0.137164
	0.736223	0.137076
	0.736701	0.136991
	0.737179	0.136908
	0.737657	0.136826
	0.738135	0.136744
	0.738613	0.13666
	0.739092	0.136577
	0.73957	0.136493
	0.740048	0.136412
	0.740526	0.136332
	0.741004	0.136255
	0.741482	0.136179
	0.74196	0.136105
	0.742438	0.13603
	0.742916	0.135957
	0.743394	0.135885
	0.743872	0.135812
	0.74435	0.135739
	0.744828	0.135667
	0.745306	0.135595
	0.745784	0.135525
	0.746263	0.135456
	0.746741	0.135391
	0.747219	0.135327
	0.747697	0.135265
	0.748175	0.135201
	0.748653	0.135137
	0.749131	0.135073
	0.749609	0.135007
	0.750087	0.134942
	0.750565	0.134877
	0.751043	0.134815
	0.751521	0.134757
	0.751999	0.134702
	0.752477	0.134651
	0.752955	0.1346
	0.753434	0.13455
	0.753912	0.134496
	0.75439	0.13444
	0.754868	0.134381
	0.755346	0.134322
	0.755824	0.134265
	0.756302	0.13421
	0.75678	0.13416
	0.757258	0.134112
	0.757736	0.134066
	0.758214	0.134021
	0.758692	0.133976
	0.75917	0.13393
	0.759648	0.133882
	0.760126	0.133833
	0.760605	0.133784
	0.761083	0.133736
	0.761561	0.133691
	0.762039	0.133649
	0.762517	0.133611
	0.762995	0.133576
	0.763473	0.133541
	0.763951	0.133506
	0.764429	0.13347
	0.764907	0.133433
	0.765385	0.133395
	0.765863	0.133357
	0.766341	0.133319
	0.766819	0.133282
	0.767297	0.133247
	0.767776	0.133215
	0.768254	0.133185
	0.768732	0.133158
	0.76921	0.133131
	0.769688	0.133104
	0.770166	0.133076
	0.770644	0.133046
	0.771122	0.133017
	0.7716	0.132987
	0.772078	0.132958
	0.772556	0.132928
	0.773034	0.132898
	0.773512	0.132868
	0.77399	0.132839
	0.774468	0.132813
	0.774947	0.132789
	0.775425	0.132768
	0.775903	0.132749
	0.776381	0.132731
	0.776859	0.132711
	0.777337	0.132692
	0.777815	0.132672
	0.778293	0.132653
	0.778771	0.132636
	0.779249	0.132619
	0.779727	0.132604
	0.780205	0.13259
	0.780683	0.132576
	0.781161	0.132561
	0.781639	0.132545
	0.782118	0.132529
	0.782596	0.132512
	0.783074	0.132497
	0.783552	0.132485
	0.78403	0.132477
	0.784508	0.13247
	0.784986	0.132464
	0.785464	0.132458
	0.785942	0.132451
	0.78642	0.132443
	0.786898	0.132436
	0.787376	0.132432
	0.787854	0.132428
	0.788332	0.132424
	0.78881	0.132418
	0.789289	0.132411
	0.789767	0.132403
	0.790245	0.132395
	0.790723	0.132389
	0.791201	0.132386
	0.791679	0.132385
	0.792157	0.132385
	0.792635	0.132385
	0.793113	0.132385
	0.793591	0.132383
	0.794069	0.132382
	0.794547	0.132381
	0.795025	0.132381
	0.795503	0.132381
	0.795981	0.132381
	0.79646	0.132382
	0.796938	0.132383
	0.797416	0.132385
	0.797894	0.132387
	0.798372	0.132389
	0.79885	0.132392
	0.799328	0.132395
	0.799806	0.132399
	0.800284	0.132404
	0.800762	0.132409
	0.80124	0.132412
	0.801718	0.132416
	0.802196	0.132419
	0.802674	0.132425
	0.803152	0.132432
	0.803631	0.132444
	0.804109	0.132455
	0.804587	0.132467
	0.805065	0.132478
	0.805543	0.132487
	0.806021	0.132495
	0.806499	0.132504
	0.806977	0.132514
	0.807455	0.132524
	0.807933	0.132534
	0.808411	0.132543
	0.808889	0.132551
	0.809367	0.132558
	0.809845	0.132566
	0.810323	0.132574
	0.810802	0.132584
	0.81128	0.132596
	0.811758	0.132607
	0.812236	0.132619
	0.812714	0.132629
	0.813192	0.132636
	0.81367	0.132642
	0.814148	0.132646
	0.814626	0.132652
	0.815104	0.13266
	0.815582	0.13267
	0.81606	0.132682
	0.816538	0.132695
	0.817016	0.132708
	0.817494	0.132721
	0.817973	0.132736
	0.818451	0.132754
	0.818929	0.132773
	0.819407	0.132793
	0.819885	0.132813
	0.820363	0.13283
	0.820841	0.132844
	0.821319	0.132855
	0.821797	0.132865
	0.822275	0.132876
	0.822753	0.132887
	0.823231	0.132902
	0.823709	0.132917
	0.824187	0.132933
	0.824665	0.132949
	0.825144	0.132964
	0.825622	0.132978
	0.8261	0.132991
	0.826578	0.133004
	0.827056	0.133016
	0.827534	0.13303
	0.828012	0.133043
	0.82849	0.133055
	0.828968	0.133066
	0.829446	0.133073
	0.829924	0.133077
	0.830402	0.13308
	0.83088	0.133084
	0.831358	0.133093
	0.831836	0.133106
	0.832315	0.133123
	0.832793	0.133142
	0.833271	0.133159
	0.833749	0.133173
	0.834227	0.133184
	0.834705	0.133191
	0.835183	0.133199
	0.835661	0.13321
	0.836139	0.133224
	0.836617	0.133239
	0.837095	0.133255
	0.837573	0.133271
	0.838051	0.133286
	0.838529	0.1333
	0.839007	0.133315
	0.839486	0.133329
	0.839964	0.133344
	0.840442	0.133357
	0.84092	0.133367
	0.841398	0.133375
	0.841876	0.133379
	0.842354	0.133382
	0.842832	0.133384
	0.84331	0.133388
	0.843788	0.133394
	0.844266	0.133403
	0.844744	0.133413
	0.845222	0.133423
	0.8457	0.133433
	0.846179	0.133442
	0.846657	0.13345
	0.847135	0.13346
	0.847613	0.13347
	0.848091	0.133484
	0.848569	0.133498
	0.849047	0.133511
	0.849525	0.133521
	0.850003	0.133527
	0.850481	0.133531
	0.850959	0.133532
	0.851437	0.133534
	0.851915	0.133535
	0.852393	0.133538
	0.852871	0.133541
	0.85335	0.133545
	0.853828	0.13355
	0.854306	0.133556
	0.854784	0.133561
	0.855262	0.133564
	0.85574	0.133566
	0.856218	0.133567
	0.856696	0.13357
	0.857174	0.133576
	0.857652	0.133586
	0.85813	0.133599
	0.858608	0.133612
	0.859086	0.133622
	0.859564	0.133627
	0.860042	0.133628
	0.860521	0.133627
	0.860999	0.133626
	0.861477	0.133628
	0.861955	0.133632
	0.862433	0.133635
	0.862911	0.133636
	0.863389	0.133636
	0.863867	0.133635
	0.864345	0.133634
	0.864823	0.133635
	0.865301	0.133639
	0.865779	0.133645
	0.866257	0.133651
	0.866735	0.133655
	0.867213	0.13366
	0.867692	0.133664
	0.86817	0.133668
	0.868648	0.133672
	0.869126	0.133675
	0.869604	0.133677
	0.870082	0.133674
	0.87056	0.13367
	0.871038	0.133664
	0.871516	0.133659
	0.871994	0.133657
	0.872472	0.133657
	0.87295	0.133662
	0.873428	0.133671
	0.873906	0.133681
	0.874384	0.133691
	0.874863	0.133699
	0.875341	0.133703
	0.875819	0.133701
	0.876297	0.133698
	0.876775	0.133694
	0.877253	0.133692
	0.877731	0.133691
	0.878209	0.133691
	0.878687	0.13369
	0.879165	0.133688
	0.879643	0.133683
	0.880121	0.133678
	0.880599	0.133672
	0.881077	0.133671
	0.881555	0.133673
	0.882034	0.13368
	0.882512	0.133689
	0.88299	0.133698
	0.883468	0.133704
	0.883946	0.133709
	0.884424	0.133711
	0.884902	0.133715
	0.88538	0.133719
	0.885858	0.133722
	0.886336	0.133723
	0.886814	0.133722
	0.887292	0.133719
	0.88777	0.133716
	0.888248	0.133713
	0.888726	0.133714
	0.889205	0.133716
	0.889683	0.133721
	0.890161	0.133727
	0.890639	0.133736
	0.891117	0.133745
	0.891595	0.133752
	0.892073	0.133756
	0.892551	0.133756
	0.893029	0.133753
	0.893507	0.13375
	0.893985	0.133747
	0.894463	0.133746
	0.894941	0.133746
	0.895419	0.133746
	0.895897	0.133746
	0.896376	0.133748
	0.896854	0.133753
	0.897332	0.133762
	0.89781	0.133774
	0.898288	0.133789
	0.898766	0.133805
	0.899244	0.13382
	0.899722	0.133837
	0.9002	0.133855
	0.900678	0.133877
	0.901156	0.133902
	0.901634	0.133924
	0.902112	0.13394
	0.90259	0.133944
	0.903068	0.13394
	0.903547	0.133931
	0.904025	0.133925
	0.904503	0.133927
	0.904981	0.133936
	0.905459	0.13395
	0.905937	0.133964
	0.906415	0.133976
	0.906893	0.133987
	0.907371	0.133998
	0.907849	0.134011
	0.908327	0.134025
	0.908805	0.134036
	0.909283	0.134043
	0.909761	0.134047
	0.910239	0.134052
	0.910718	0.134061
	0.911196	0.134079
	0.911674	0.134104
	0.912152	0.134132
	0.91263	0.134157
	0.913108	0.134174
	0.913586	0.134183
	0.914064	0.134186
	0.914542	0.134187
	0.91502	0.134193
	0.915498	0.134207
	0.915976	0.134227
	0.916454	0.134251
	0.916932	0.134276
	0.91741	0.134296
	0.917889	0.134313
	0.918367	0.134327
	0.918845	0.134341
	0.919323	0.134357
	0.919801	0.134377
	0.920279	0.134399
	0.920757	0.134422
	0.921235	0.134444
	0.921713	0.134464
	0.922191	0.134481
	0.922669	0.134499
	0.923147	0.134518
	0.923625	0.13454
	0.924103	0.134564
	0.924581	0.134589
	0.92506	0.134614
	0.925538	0.134637
	0.926016	0.134659
	0.926494	0.13468
	0.926972	0.134701
	0.92745	0.134722
	0.927928	0.134745
	0.928406	0.134767
	0.928884	0.13479
	0.929362	0.134812
	0.92984	0.134834
	0.930318	0.134858
	0.930796	0.134884
	0.931274	0.134913
	0.931752	0.134946
	0.932231	0.134979
	0.932709	0.13501
	0.933187	0.135038
	0.933665	0.135064
	0.934143	0.135087
	0.934621	0.135111
	0.935099	0.135137
	0.935577	0.135167
	0.936055	0.135201
	0.936533	0.135235
	0.937011	0.135269
	0.937489	0.1353
	0.937967	0.135326
	0.938445	0.13535
	0.938923	0.135373
	0.939402	0.135398
	0.93988	0.135426
	0.940358	0.135458
	0.940836	0.135494
	0.941314	0.135532
	0.941792	0.13557
	0.94227	0.135606
	0.942748	0.135639
	0.943226	0.135669
	0.943704	0.135696
	0.944182	0.135725
	0.94466	0.135758
	0.945138	0.135795
	0.945616	0.135834
	0.946094	0.135873
	0.946573	0.135908
	0.947051	0.135939
	0.947529	0.135971
	0.948007	0.136007
	0.948485	0.13605
	0.948963	0.136099
	0.949441	0.13615
	0.949919	0.136198
	0.950397	0.136239
	0.950875	0.136275
	0.951353	0.136308
	0.951831	0.136342
	0.952309	0.13638
	0.952787	0.13642
	0.953266	0.136461
	0.953744	0.136501
	0.954222	0.136542
	0.9547	0.136584
	0.955178	0.136627
	0.955656	0.136669
	0.956134	0.136709
	0.956612	0.136746
	0.95709	0.136779
	0.957568	0.136813
	0.958046	0.136848
	0.958524	0.136887
	0.959002	0.13693
	0.95948	0.136977
	0.959958	0.137027
	0.960437	0.137079
	0.960915	0.137133
	0.961393	0.137188
	0.961871	0.137243
	0.962349	0.137297
	0.962827	0.137348
	0.963305	0.137397
	0.963783	0.137444
	0.964261	0.137489
	0.964739	0.137533
	0.965217	0.137576
	0.965695	0.137618
	0.966173	0.137661
	0.966651	0.137704
	0.967129	0.137748
	0.967608	0.137795
	0.968086	0.137843
	0.968564	0.137892
	0.969042	0.137943
	0.96952	0.137992
	0.969998	0.138042
	0.970476	0.138092
	0.970954	0.138145
	0.971432	0.138199
	0.97191	0.138254
	0.972388	0.138309
	0.972866	0.138362
	0.973344	0.138414
	0.973822	0.138465
	0.9743	0.138516
	0.974779	0.138567
	0.975257	0.138621
	0.975735	0.138675
	0.976213	0.138731
	0.976691	0.138788
	0.977169	0.138844
	0.977647	0.1389
	0.978125	0.138953
	0.978603	0.139004
	0.979081	0.139055
	0.979559	0.139107
	0.980037	0.139163
	0.980515	0.139223
	0.980993	0.139284
	0.981471	0.139343
	0.98195	0.139399
	0.982428	0.13945
	0.982906	0.139499
	0.983384	0.139549
	0.983862	0.139601
	0.98434	0.139656
	0.984818	0.139711
	0.985296	0.139765
	0.985774	0.139818
	0.986252	0.139871
	0.98673	0.139926
	0.987208	0.139983
	0.987686	0.140041
	0.988164	0.140101
	0.988642	0.140161
	0.989121	0.140223
	0.989599	0.140287
	0.990077	0.14035
	0.990555	0.140411
	0.991033	0.140469
	0.991511	0.140521
	0.991989	0.140571
	0.992467	0.14062
	0.992945	0.140673
	0.993423	0.140731
	0.993901	0.140793
	0.994379	0.140857
	0.994857	0.140922
	0.995335	0.140985
	0.995813	0.141047
	0.996292	0.141108
	0.99677	0.141169
	0.997248	0.141229
	0.997726	0.141289
	0.998204	0.141347
	0.998682	0.141405
	0.99916	0.141462
	0.999638	0.141519
	1.00012	0.141578
	1.00059	0.141638
	1.00107	0.141701
	1.00155	0.141768
	1.00203	0.14184
	1.00251	0.141914
	1.00298	0.141989
	1.00346	0.142059
	1.00394	0.142123
	1.00442	0.142182
	1.0049	0.142242
	1.00537	0.142306
	1.00585	0.142376
	1.00633	0.142451
	1.00681	0.142525
	1.00729	0.142592
	1.00777	0.142651
	1.00824	0.142704
	1.00872	0.142757
	1.0092	0.142815
	1.00968	0.142879
	1.01016	0.142949
	1.01063	0.143022
	1.01111	0.143095
	1.01159	0.143165
	1.01207	0.143235
	1.01255	0.143306
	1.01302	0.143379
	1.0135	0.143457
	1.01398	0.143535
	1.01446	0.143611
	1.01494	0.143683
	1.01541	0.143752
	1.01589	0.143817
	1.01637	0.143883
	1.01685	0.143952
	1.01733	0.144024
	1.0178	0.144099
	1.01828	0.144174
	1.01876	0.144246
	1.01924	0.144317
	1.01972	0.144385
	1.02019	0.144454
	1.02067	0.144523
	1.02115	0.144596
	1.02163	0.144674
	1.02211	0.144755
	1.02259	0.14484
	1.02306	0.144927
	1.02354	0.145015
	1.02402	0.145102
	1.0245	0.145188
	1.02498	0.145271
	1.02545	0.14535
	1.02593	0.145427
	1.02641	0.145499
	1.02689	0.145569
	1.02737	0.145641
	1.02784	0.145715
	1.02832	0.145795
	1.0288	0.145882
	1.02928	0.145973
	1.02976	0.146066
	1.03023	0.146157
	1.03071	0.146245
	1.03119	0.14633
	1.03167	0.146415
	1.03215	0.146503
	1.03262	0.146594
	1.0331	0.146689
	1.03358	0.146784
	1.03406	0.146876
	1.03454	0.146965
	1.03501	0.147051
	1.03549	0.147138
	1.03597	0.147227
	1.03645	0.14732
	1.03693	0.147416
	1.03741	0.147515
	1.03788	0.147615
	1.03836	0.147713
	1.03884	0.147812
	1.03932	0.147908
	1.0398	0.148001
	1.04027	0.148091
	1.04075	0.148179
	1.04123	0.148265
	1.04171	0.148352
	1.04219	0.148441
	1.04266	0.148533
	1.04314	0.148629
	1.04362	0.148728
	1.0441	0.148832
	1.04458	0.148941
	1.04505	0.149055
	1.04553	0.149171
	1.04601	0.149288
	1.04649	0.149401
	1.04697	0.149509
	1.04744	0.149614
	1.04792	0.149718
	1.0484	0.149829
	1.04888	0.149948
	1.04936	0.150075
	1.04984	0.150205
	1.05031	0.150331
	1.05079	0.150449
	1.05127	0.150558
	1.05175	0.150664
	1.05223	0.150774
	1.0527	0.150892
	1.05318	0.151021
	1.05366	0.151155
	1.05414	0.151288
	1.05462	0.151414
	1.05509	0.151533
	1.05557	0.151648
	1.05605	0.151767
	1.05653	0.151895
	1.05701	0.152033
	1.05748	0.152176
	1.05796	0.152316
	1.05844	0.15245
	1.05892	0.152576
	1.0594	0.152698
	1.05987	0.152824
	1.06035	0.152955
	1.06083	0.153094
	1.06131	0.153238
	1.06179	0.153384
	1.06226	0.153529
	1.06274	0.153673
	1.06322	0.15382
	1.0637	0.15397
	1.06418	0.154123
	1.06466	0.154278
	1.06513	0.154436
	1.06561	0.154593
	1.06609	0.154751
	1.06657	0.154909
	1.06705	0.155066
	1.06752	0.155222
	1.068	0.155376
	1.06848	0.15553
	1.06896	0.155688
	1.06944	0.155851
	1.06991	0.156017
	1.07039	0.156184
	1.07087	0.15635
	1.07135	0.156513
	1.07183	0.156676
	1.0723	0.156844
	1.07278	0.15702
	1.07326	0.157203
	1.07374	0.157391
	1.07422	0.157575
	1.07469	0.157754
	1.07517	0.157925
	1.07565	0.158091
	1.07613	0.158259
	1.07661	0.158432
	1.07708	0.158612
	1.07756	0.158798
	1.07804	0.158988
	1.07852	0.159181
	1.079	0.159377
	1.07948	0.159576
	1.07995	0.159777
	1.08043	0.159979
	1.08091	0.16018
	1.08139	0.160382
	1.08187	0.160585
	1.08234	0.160795
	1.08282	0.161011
	1.0833	0.161233
	1.08378	0.161459
	1.08426	0.161684
	1.08473	0.161905
	1.08521	0.162124
	1.08569	0.162345
	1.08617	0.162569
	1.08665	0.162799
	1.08712	0.163033
	1.0876	0.16327
	1.08808	0.163509
	1.08856	0.163749
	1.08904	0.16399
	1.08951	0.16423
	1.08999	0.164467
	1.09047	0.164699
	1.09095	0.164927
	1.09143	0.165157
	1.0919	0.165394
	1.09238	0.165643
	1.09286	0.165905
	1.09334	0.166174
	1.09382	0.166444
	1.0943	0.166708
	1.09477	0.16697
	1.09525	0.167233
	1.09573	0.167504
	1.09621	0.167784
	1.09669	0.168069
	1.09716	0.168352
	1.09764	0.168627
	1.09812	0.168896
	1.0986	0.169165
	1.09908	0.169443
	1.09955	0.169733
	1.10003	0.170035
	1.10051	0.170344
	1.10099	0.170652
	1.10147	0.170956
	1.10194	0.171254
	1.10242	0.17155
	1.1029	0.171846
	1.10338	0.172146
	1.10386	0.17245
	1.10433	0.17276
	1.10481	0.173075
	1.10529	0.173395
	1.10577	0.17372
	1.10625	0.174046
	1.10672	0.174372
	1.1072	0.174698
	1.10768	0.175024
	1.10816	0.175353
	1.10864	0.175685
	1.10912	0.176022
	1.10959	0.176361
	1.11007	0.176703
	1.11055	0.177048
	1.11103	0.177397
	1.11151	0.177753
	1.11198	0.178113
	1.11246	0.178473
	1.11294	0.17883
	1.11342	0.179181
	1.1139	0.179532
	1.11437	0.179888
	1.11485	0.180257
	1.11533	0.18064
	1.11581	0.181036
	1.11629	0.18144
	1.11676	0.181844
	1.11724	0.182247
	1.11772	0.182647
	1.1182	0.183045
	1.11868	0.183442
	1.11915	0.18384
	1.11963	0.184237
	1.12011	0.184633
	1.12059	0.185027
	1.12107	0.185419
	1.12155	0.185812
	1.12202	0.186212
	1.1225	0.186624
	1.12298	0.18705
	1.12346	0.18749
	1.12394	0.187941
	1.12441	0.188395
	1.12489	0.188847
	1.12537	0.189296
	1.12585	0.18974
	1.12633	0.190181
	1.1268	0.190621
	1.12728	0.191062
	1.12776	0.191502
	1.12824	0.191939
	1.12872	0.192373
	1.12919	0.192804
	1.12967	0.193238
	1.13015	0.193682
	1.13063	0.19414
	1.13111	0.194619
	1.13158	0.195115
	1.13206	0.195625
	1.13254	0.19614
	1.13302	0.19665
	1.1335	0.197152
	1.13397	0.197644
	1.13445	0.198133
	1.13493	0.198623
	1.13541	0.199121
	1.13589	0.199627
	1.13637	0.200139
	1.13684	0.200655
	1.13732	0.201171
	1.1378	0.201686
	1.13828	0.202203
	1.13876	0.202724
	1.13923	0.203248
	1.13971	0.203775
	1.14019	0.2043
	1.14067	0.204823
	1.14115	0.205345
	1.14162	0.20587
	1.1421	0.206402
	1.14258	0.206941
	1.14306	0.20749
	1.14354	0.208046
	1.14401	0.208608
	1.14449	0.209172
	1.14497	0.209735
	1.14545	0.210293
	1.14593	0.210847
	1.1464	0.211397
	1.14688	0.211946
	1.14736	0.212502
	1.14784	0.213067
	1.14832	0.213642
	1.14879	0.214225
	1.14927	0.214812
	1.14975	0.215401
	1.15023	0.215991
	1.15071	0.216582
	1.15119	0.217176
	1.15166	0.217771
	1.15214	0.218365
	1.15262	0.218957
	1.1531	0.219546
	1.15358	0.220135
	1.15405	0.220726
	1.15453	0.221322
	1.15501	0.221921
	1.15549	0.222523
	1.15597	0.223124
	1.15644	0.223725
	1.15692	0.224325
	1.1574	0.224928
	1.15788	0.225535
	1.15836	0.226146
	1.15883	0.226763
	1.15931	0.227389
	1.15979	0.228022
	1.16027	0.228663
	1.16075	0.229307
	1.16122	0.229947
	1.1617	0.230579
	1.16218	0.231198
	1.16266	0.231803
	1.16314	0.232397
	1.16361	0.232984
	1.16409	0.23357
	1.16457	0.23416
	1.16505	0.23476
	1.16553	0.235376
	1.16601	0.236007
	1.16648	0.236652
	1.16696	0.237304
	1.16744	0.237952
	1.16792	0.238589
	1.1684	0.239211
	1.16887	0.239826
	1.16935	0.240442
	1.16983	0.241068
	1.17031	0.24171
	1.17079	0.242359
	1.17126	0.243003
	1.17174	0.243629
	1.17222	0.244233
	1.1727	0.244819
	1.17318	0.245402
	1.17365	0.245994
	1.17413	0.2466
	1.17461	0.247215
	1.17509	0.247827
	1.17557	0.248427
	1.17604	0.249011
	1.17652	0.249587
	1.177	0.250166
	1.17748	0.250755
	1.17796	0.251357
	1.17844	0.251962
	1.17891	0.25256
	1.17939	0.253144
	1.17987	0.253711
	1.18035	0.254265
	1.18083	0.254812
	1.1813	0.255356
	1.18178	0.255897
	1.18226	0.256434
	1.18274	0.256966
	1.18322	0.257495
	1.18369	0.258021
	1.18417	0.258544
	1.18465	0.259064
	1.18513	0.25958
	1.18561	0.260092
	1.18608	0.260603
	1.18656	0.26111
	1.18704	0.261615
	1.18752	0.262114
	1.188	0.262601
	1.18847	0.263072
	1.18895	0.263526
	1.18943	0.263965
	1.18991	0.264398
	1.19039	0.26483
	1.19086	0.265264
	1.19134	0.265701
	1.19182	0.266135
	1.1923	0.266561
	1.19278	0.266972
	1.19326	0.267368
	1.19373	0.267749
	1.19421	0.268116
	1.19469	0.268471
	1.19517	0.268812
	1.19565	0.269137
	1.19612	0.269449
	1.1966	0.269752
	1.19708	0.270053
	1.19756	0.270356
	1.19804	0.270658
	1.19851	0.270954
	1.19899	0.271238
	1.19947	0.271509
	1.19995	0.27177
	1.20043	0.272026
	1.2009	0.272279
	1.20138	0.272527
	1.20186	0.272764
	1.20234	0.272984
	1.20282	0.273185
	1.20329	0.27337
	1.20377	0.273542
	1.20425	0.273703
	1.20473	0.273855
	1.20521	0.273996
	1.20568	0.274128
	1.20616	0.27425
	1.20664	0.274364
	1.20712	0.274469
	1.2076	0.27456
	1.20808	0.274636
	1.20855	0.274694
	1.20903	0.274734
	1.20951	0.274759
	1.20999	0.274774
	1.21047	0.274782
	1.21094	0.274785
	1.21142	0.274784
	1.2119	0.274781
	1.21238	0.274774
	1.21286	0.274759
	1.21333	0.274732
	1.21381	0.274689
	1.21429	0.274627
	1.21477	0.274545
	1.21525	0.274444
	1.21572	0.274321
	1.2162	0.274177
	1.21668	0.274014
	1.21716	0.273835
	1.21764	0.273649
	1.21811	0.273462
	1.21859	0.273277
	1.21907	0.273094
	1.21955	0.272904
	1.22003	0.272705
	1.2205	0.272494
	1.22098	0.272273
	1.22146	0.272044
	1.22194	0.271806
	1.22242	0.271554
	1.2229	0.271284
	1.22337	0.270992
	1.22385	0.270681
	1.22433	0.270355
	1.22481	0.270014
	1.22529	0.26966
	1.22576	0.26929
	1.22624	0.26891
	1.22672	0.268528
	1.2272	0.268153
	1.22768	0.267788
	1.22815	0.267428
	1.22863	0.267058
	1.22911	0.266665
	1.22959	0.266242
	1.23007	0.26579
	1.23054	0.265319
	1.23102	0.264844
	1.2315	0.264377
	1.23198	0.263924
	1.23246	0.263484
	1.23293	0.263046
	1.23341	0.262597
	1.23389	0.262123
	1.23437	0.261619
	1.23485	0.261088
	1.23533	0.260544
	1.2358	0.260004
	1.23628	0.259482
	1.23676	0.25898
	1.23724	0.258494
	1.23772	0.258006
	1.23819	0.257499
	1.23867	0.25696
	1.23915	0.256387
	1.23963	0.255787
	1.24011	0.255174
	1.24058	0.254566
	1.24106	0.253971
	1.24154	0.253389
	1.24202	0.252813
	1.2425	0.252233
	1.24297	0.251645
	1.24345	0.25105
	1.24393	0.250451
	1.24441	0.24985
	1.24489	0.249248
	1.24536	0.248636
	1.24584	0.248015
	1.24632	0.247384
	1.2468	0.246753
	1.24728	0.246131
	1.24775	0.245519
	1.24823	0.244911
	1.24871	0.244299
	1.24919	0.243671
	1.24967	0.243026
	1.25015	0.242368
	1.25062	0.241705
	1.2511	0.24105
	1.25158	0.240409
	1.25206	0.239784
	1.25254	0.239174
	1.25301	0.238568
	1.25349	0.237959
	1.25397	0.237337
	1.25445	0.236699
	1.25493	0.236048
	1.2554	0.235391
	1.25588	0.234737
	1.25636	0.234089
	1.25684	0.233446
	1.25732	0.232801
	1.25779	0.232149
	1.25827	0.231493
	1.25875	0.230839
	1.25923	0.230199
	1.25971	0.22958
	1.26018	0.228985
	1.26066	0.228406
	1.26114	0.227834
	1.26162	0.227261
	1.2621	0.22668
	1.26257	0.226091
	1.26305	0.225493
	1.26353	0.224888
	1.26401	0.224277
	1.26449	0.223663
	1.26497	0.223048
	1.26544	0.222435
	1.26592	0.221833
	1.2664	0.221247
	1.26688	0.220684
	1.26736	0.220145
	1.26783	0.219624
	1.26831	0.219111
	1.26879	0.218595
	1.26927	0.21807
	1.26975	0.217532
	1.27022	0.216989
	1.2707	0.216444
	1.27118	0.215901
	1.27166	0.215361
	1.27214	0.21482
	1.27261	0.214284
	1.27309	0.213755
	1.27357	0.21324
	1.27405	0.212741
	1.27453	0.212256
	1.275	0.211773
	1.27548	0.21128
	1.27596	0.210773
	1.27644	0.210253
	1.27692	0.209733
	1.27739	0.209228
	1.27787	0.20875
	1.27835	0.208299
	1.27883	0.207863
	1.27931	0.207428
	1.27979	0.20698
	1.28026	0.20652
	1.28074	0.206055
	1.28122	0.205598
	1.2817	0.205161
	1.28218	0.204748
	1.28265	0.204352
	1.28313	0.203966
	1.28361	0.203581
	1.28409	0.203193
	1.28457	0.202801
	1.28504	0.202406
	1.28552	0.202009
	1.286	0.201612
	1.28648	0.201216
	1.28696	0.200817
	1.28743	0.200413
	1.28791	0.200007
	1.28839	0.199605
	1.28887	0.199216
	1.28935	0.198846
	1.28982	0.198495
	1.2903	0.198154
	1.29078	0.197812
	1.29126	0.197464
	1.29174	0.197113
	1.29221	0.19677
	1.29269	0.196444
	1.29317	0.196139
	1.29365	0.195848
	1.29413	0.195565
	1.29461	0.195284
	1.29508	0.195006
	1.29556	0.194736
	1.29604	0.194474
	1.29652	0.194211
	1.297	0.193933
	1.29747	0.193625
	1.29795	0.193284
	1.29843	0.192919
	1.29891	0.19255
	1.29939	0.192202
	1.29986	0.191896
	1.30034	0.191642
	1.30082	0.191434
	1.3013	0.191251
	1.30178	0.191068
	1.30225	0.190862
	1.30273	0.190621
	1.30321	0.190351
	1.30369	0.190065
	1.30417	0.189786
	1.30464	0.189534
	1.30512	0.189325
	1.3056	0.189169
	1.30608	0.189061
	1.30656	0.18898
	1.30704	0.188892
	1.30751	0.188755
	1.30799	0.188542
	1.30847	0.188252
	1.30895	0.187915
	1.30943	0.187574
	1.3099	0.187265
	1.31038	0.186997
	1.31086	0.186753
	1.31134	0.186506
	1.31182	0.186242
	1.31229	0.185971
	1.31277	0.18572
	1.31325	0.185517
	1.31373	0.185366
	1.31421	0.185256
	1.31468	0.18516
	1.31516	0.185057
	1.31564	0.184937
	1.31612	0.184802
	1.3166	0.184658
	1.31707	0.184505
	1.31755	0.184343
	1.31803	0.184172
	1.31851	0.183996
	1.31899	0.18382
	1.31946	0.183649
	1.31994	0.183482
	1.32042	0.183311
	1.3209	0.183137
	1.32138	0.182963
	1.32186	0.182798
	1.32233	0.182647
	1.32281	0.182513
	1.32329	0.182391
	1.32377	0.182275
	1.32425	0.182163
	1.32472	0.182059
	1.3252	0.181968
	1.32568	0.181888
	1.32616	0.181814
	1.32664	0.181737
	1.32711	0.181655
	1.32759	0.181572
	1.32807	0.181493
	1.32855	0.181422
	1.32903	0.181353
	1.3295	0.181275
	1.32998	0.181177
	1.33046	0.181062
	1.33094	0.180944
	1.33142	0.180841
	1.33189	0.180765
	1.33237	0.180717
	1.33285	0.180683
	1.33333	0.180643
	1.33381	0.180581
	1.33428	0.180492
	1.33476	0.180382
	1.33524	0.180261
	1.33572	0.180145
	1.3362	0.180045
	1.33668	0.179964
	1.33715	0.179897
	1.33763	0.17983
	1.33811	0.179752
	1.33859	0.179662
	1.33907	0.179575
	1.33954	0.179513
	1.34002	0.179494
	1.3405	0.179517
	1.34098	0.179552
	1.34146	0.179561
	1.34193	0.179513
	1.34241	0.17941
	1.34289	0.179278
	1.34337	0.179159
	1.34385	0.179081
	1.34432	0.179046
	1.3448	0.179035
	1.34528	0.179028
	1.34576	0.179016
	1.34624	0.17901
	1.34671	0.179022
	1.34719	0.179051
	1.34767	0.179076
	1.34815	0.179067
	1.34863	0.179005
	1.3491	0.178893
	1.34958	0.17876
	1.35006	0.17864
	1.35054	0.178559
	1.35102	0.178529
	1.3515	0.178541
	1.35197	0.178583
	1.35245	0.178638
	1.35293	0.178695
	1.35341	0.178746
	1.35389	0.178777
	1.35436	0.178781
	1.35484	0.178751
[truncated: 512 more rows]

## Sheet: Figure 3b
Figure 3b	(10,0)			(9,1)			(9,2)			(8,3)			(6,5)			(6,6)
	Photon energy (eV)	minus logT		Photon energy (eV)	minus logT		Photon energy (eV)	minus logT		Photon energy (eV)	minus logT		Photon energy (eV)	minus logT		Photon energy (eV)	minus logT
	0.400142	0.104615		0.400142	0.0813082		0.500058	0.109889		0.400142	0.143336		0.400142	0.110222		1.20107	0.177412
	0.40062	0.104627		0.40062	0.0813114		0.500536	0.109916		0.40062	0.143333		0.40062	0.110244		1.20223	0.177532
	0.401098	0.104638		0.401098	0.0813088		0.501014	0.109943		0.401098	0.14333		0.401098	0.110264		1.2034	0.177601
	0.401576	0.104647		0.401576	0.0813004		0.501492	0.109969		0.401576	0.143324		0.401576	0.110285		1.20457	0.177352
	0.402054	0.104654		0.402054	0.0812857		0.50197	0.109994		0.402054	0.143316		0.402054	0.110307		1.20574	0.177083
	0.402532	0.104656		0.402532	0.0812642		0.502448	0.110017		0.402532	0.143306		0.402532	0.11033		1.20691	0.177033
	0.40301	0.104654		0.40301	0.0812354		0.502926	0.11004		0.40301	0.143293		0.40301	0.110354		1.20809	0.176814
	0.403489	0.104648		0.403489	0.0811988		0.503404	0.110065		0.403489	0.143279		0.403489	0.110378		1.20927	0.176625
	0.403967	0.104638		0.403967	0.0811553		0.503883	0.110094		0.403967	0.143266		0.403967	0.1104		1.21045	0.176366
	0.404445	0.104627		0.404445	0.0811067		0.504361	0.110127		0.404445	0.143254		0.404445	0.110422		1.21163	0.176237
	0.404923	0.104616		0.404923	0.0810538		0.504839	0.110162		0.404923	0.143242		0.404923	0.110442		1.21282	0.176068
	0.405401	0.104606		0.405401	0.0809994		0.505317	0.110199		0.405401	0.143231		0.405401	0.110461		1.21401	0.17575
	0.405879	0.104594		0.405879	0.0809428		0.505795	0.110235		0.405879	0.143219		0.405879	0.11048		1.2152	0.175234
	0.406357	0.104581		0.406357	0.0808853		0.506273	0.110268		0.406357	0.143204		0.406357	0.110498		1.21639	0.174996
	0.406835	0.104564		0.406835	0.0808267		0.506751	0.110299		0.406835	0.143187		0.406835	0.110516		1.21758	0.174778
	0.407313	0.104543		0.407313	0.0807676		0.507229	0.110329		0.407313	0.143167		0.407313	0.110532		1.21878	0.17458
	0.407791	0.104521		0.407791	0.0807095		0.507707	0.110359		0.407791	0.143146		0.407791	0.110549		1.21998	0.174431
	0.408269	0.1045		0.408269	0.0806541		0.508185	0.110391		0.408269	0.143127		0.408269	0.110567		1.22118	0.174154
	0.408747	0.104485		0.408747	0.0806044		0.508663	0.110422		0.408747	0.14311		0.408747	0.110586		1.22239	0.173748
	0.409225	0.104475		0.409225	0.0805605		0.509141	0.110451		0.409225	0.143099		0.409225	0.110605		1.22359	0.173422
	0.409703	0.104471		0.409703	0.0805218		0.509619	0.110479		0.409703	0.143092		0.409703	0.110624		1.2248	0.173205
	0.410181	0.10447		0.410181	0.0804878		0.510097	0.110506		0.410181	0.143086		0.410181	0.110643		1.22601	0.173027
	0.41066	0.104469		0.41066	0.0804559		0.510576	0.110532		0.41066	0.143079		0.41066	0.110662		1.22723	0.172919
	0.411138	0.104469		0.411138	0.0804267		0.511054	0.11056		0.411138	0.143072		0.411138	0.110683		1.22844	0.17281
	0.411616	0.104469		0.411616	0.080399		0.511532	0.110589		0.411616	0.143065		0.411616	0.110705		1.22966	0.172366
	0.412094	0.10447		0.412094	0.0803739		0.51201	0.110619		0.412094	0.143058		0.412094	0.110729		1.23088	0.171963
	0.412572	0.104472		0.412572	0.0803525		0.512488	0.110648		0.412572	0.143053		0.412572	0.110753		1.23211	0.171726
	0.41305	0.104475		0.41305	0.0803352		0.512966	0.110676		0.41305	0.143047		0.41305	0.11078		1.23333	0.171598
	0.413528	0.104477		0.413528	0.0803201		0.513444	0.110703		0.413528	0.143042		0.413528	0.110807		1.23456	0.17148
	0.414006	0.104477		0.414006	0.080307		0.513922	0.110727		0.414006	0.143037		0.414006	0.110834		1.23579	0.170881
	0.414484	0.104479		0.414484	0.0802955		0.5144	0.110752		0.414484	0.143036		0.414484	0.110863		1.23703	0.170302
	0.414962	0.104485		0.414962	0.0802845		0.514878	0.110777		0.414962	0.143039		0.414962	0.110892		1.23826	0.170057
	0.41544	0.104497		0.41544	0.0802751		0.515356	0.110805		0.41544	0.143045		0.41544	0.11092		1.2395	0.169625
	0.415918	0.104514		0.415918	0.0802652		0.515834	0.110834		0.415918	0.143053		0.415918	0.110947		1.24074	0.169684
	0.416396	0.104531		0.416396	0.0802553		0.516312	0.110864		0.416396	0.143057		0.416396	0.110974		1.24198	0.169146
	0.416874	0.10454		0.416874	0.0802427		0.51679	0.110896		0.416874	0.143056		0.416874	0.111001		1.24323	0.168931
	0.417352	0.104541		0.417352	0.0802271		0.517268	0.110928		0.417352	0.143045		0.417352	0.111027		1.24448	0.168657
	0.417831	0.104535		0.417831	0.0802072		0.517747	0.11096		0.417831	0.143028		0.417831	0.111054		1.24573	0.168325
	0.418309	0.104528		0.418309	0.0801858		0.518225	0.110993		0.418309	0.143013		0.418309	0.111081		1.24698	0.167895
	0.418787	0.104527		0.418787	0.0801639		0.518703	0.111026		0.418787	0.143002		0.418787	0.111108		1.24824	0.167574
	0.419265	0.104534		0.419265	0.080143		0.519181	0.111059		0.419265	0.142998		0.419265	0.111135		1.2495	0.167408
	0.419743	0.104547		0.419743	0.0801242		0.519659	0.111092		0.419743	0.143		0.419743	0.111164		1.25076	0.16733
	0.420221	0.104558		0.420221	0.0801069		0.520137	0.111124		0.420221	0.143002		0.420221	0.111195		1.25202	0.167106
	0.420699	0.104563		0.420699	0.0800907		0.520615	0.111156		0.420699	0.143002		0.420699	0.111226		1.25329	0.166688
	0.421177	0.104562		0.421177	0.0800746		0.521093	0.111187		0.421177	0.142999		0.421177	0.111257		1.25455	0.166221
	0.421655	0.104559		0.421655	0.0800589		0.521571	0.111218		0.421655	0.142995		0.421655	0.111288		1.25583	0.166347
	0.422133	0.104559		0.422133	0.0800432		0.522049	0.111248		0.422133	0.142994		0.422133	0.111316		1.2571	0.165735
	0.422611	0.104566		0.422611	0.0800281		0.522527	0.111278		0.422611	0.142997		0.422611	0.111342		1.25838	0.165124
	0.423089	0.104578		0.423089	0.0800129		0.523005	0.11131		0.423089	0.143003		0.423089	0.111365		1.25965	0.165018
	0.423567	0.104591		0.423567	0.0799967		0.523483	0.111341		0.423567	0.143007		0.423567	0.111389		1.26094	0.164688
	0.424045	0.1046		0.424045	0.0799785		0.523961	0.111372		0.424045	0.143006		0.424045	0.111412		1.26222	0.164776
	0.424523	0.104605		0.424523	0.0799586		0.524439	0.111403		0.424523	0.143		0.424523	0.111438		1.26351	0.164398
	0.425002	0.10461		0.425002	0.0799388		0.524918	0.111434		0.425002	0.142994		0.425002	0.111463		1.2648	0.164195
	0.42548	0.104618		0.42548	0.07992		0.525396	0.111464		0.42548	0.142991		0.42548	0.111489		1.26609	0.163944
	0.425958	0.104633		0.425958	0.0799038		0.525874	0.111496		0.425958	0.142994		0.425958	0.111513		1.26738	0.163586
	0.426436	0.104649		0.426436	0.0798902		0.526352	0.111528		0.426436	0.143002		0.426436	0.111537		1.26868	0.163499
	0.426914	0.104662		0.426914	0.0798782		0.52683	0.111561		0.426914	0.14301		0.426914	0.11156		1.26998	0.163335
	0.427392	0.104665		0.427392	0.0798657		0.527308	0.111593		0.427392	0.143013		0.427392	0.111586		1.27128	0.163094
	0.42787	0.104657		0.42787	0.0798516		0.527786	0.111624		0.42787	0.143007		0.42787	0.111614		1.27259	0.162804
	0.428348	0.104643		0.428348	0.0798354		0.528264	0.111654		0.428348	0.142997		0.428348	0.111644		1.2739	0.162602
	0.428826	0.104632		0.428826	0.0798187		0.528742	0.111682		0.428826	0.142987		0.428826	0.111676		1.27521	0.162535
	0.429304	0.104631		0.429304	0.0798036		0.52922	0.111711		0.429304	0.142982		0.429304	0.111706		1.27652	0.16238
	0.429782	0.104643		0.429782	0.0797906		0.529698	0.111741		0.429782	0.142985		0.429782	0.111736		1.27784	0.161938
	0.43026	0.104664		0.43026	0.0797806		0.530176	0.111771		0.43026	0.142993		0.43026	0.111764		1.27915	0.162015
	0.430738	0.104688		0.430738	0.0797733		0.530654	0.111802		0.430738	0.143003		0.430738	0.111791		1.28048	0.161764
	0.431216	0.104712		0.431216	0.0797686		0.531132	0.111833		0.431216	0.143013		0.431216	0.111819		1.2818	0.161668
	0.431694	0.104736		0.431694	0.0797676		0.53161	0.111864		0.431694	0.143022		0.431694	0.111848		1.28313	0.16137
	0.432173	0.104764		0.432173	0.0797697		0.532089	0.111894		0.432173	0.143035		0.432173	0.111877		1.28446	0.161409
	0.432651	0.104797		0.432651	0.0797749		0.532567	0.111923		0.432651	0.143053		0.432651	0.111906		1.28579	0.161217
	0.433129	0.104835		0.433129	0.0797822		0.533045	0.111951		0.433129	0.143075		0.433129	0.111937		1.28712	0.161034
	0.433607	0.10487		0.433607	0.0797885		0.533523	0.111979		0.433607	0.143097		0.433607	0.111969		1.28846	0.161053
	0.434085	0.1049		0.434085	0.0797926		0.534001	0.112008		0.434085	0.143115		0.434085	0.112005		1.2898	0.160833
	0.434563	0.104922		0.434563	0.0797926		0.534479	0.112039		0.434563	0.143129		0.434563	0.112043		1.29115	0.160881
	0.435041	0.104942		0.435041	0.0797911		0.534957	0.112071		0.435041	0.143138		0.435041	0.112084		1.29249	0.160813
	0.435519	0.104963		0.435519	0.07979		0.535435	0.112104		0.435519	0.143145		0.435519	0.112123		1.29384	0.160554
	0.435997	0.104988		0.435997	0.0797921		0.535913	0.112137		0.435997	0.143156		0.435997	0.112161		1.29519	0.160478
	0.436475	0.105017		0.436475	0.0797984		0.536391	0.11217		0.436475	0.143168		0.436475	0.112193		1.29655	0.160219
	0.436953	0.105045		0.436953	0.0798067		0.536869	0.112201		0.436953	0.143181		0.436953	0.112221		1.29791	0.160123
	0.437431	0.105069		0.437431	0.0798161		0.537347	0.112231		0.437431	0.143193		0.437431	0.112245		1.29927	0.160171
	0.437909	0.10509		0.437909	0.0798255		0.537825	0.112261		0.437909	0.143204		0.437909	0.112271		1.30063	0.160056
	0.438387	0.105109		0.438387	0.0798339		0.538303	0.11229		0.438387	0.143215		0.438387	0.112297		1.302	0.160161
	0.438865	0.105134		0.438865	0.0798417		0.538781	0.11232		0.438865	0.14323		0.438865	0.112324		1.30336	0.160104
	0.439344	0.10517		0.439344	0.0798495		0.53926	0.112351		0.439344	0.143252		0.439344	0.112351		1.30474	0.160008
	0.439822	0.105221		0.439822	0.0798563		0.539738	0.112381		0.439822	0.143287		0.439822	0.112374		1.30611	0.160075
	0.4403	0.105285		0.4403	0.0798605		0.540216	0.112413		0.4403	0.143332		0.4403	0.112392		1.30749	0.160276
	0.440778	0.105354		0.440778	0.079861		0.540694	0.112446		0.440778	0.14338		0.440778	0.11241		1.30887	0.159979
	0.441256	0.105415		0.441256	0.0798584		0.541172	0.112481		0.441256	0.143422		0.441256	0.112432		1.31025	0.159941
	0.441734	0.105456		0.441734	0.0798563		0.54165	0.112517		0.441734	0.143448		0.441734	0.112461		1.31164	0.159998
	0.442212	0.105475		0.442212	0.0798574		0.542128	0.112553		0.442212	0.143458		0.442212	0.112497		1.31303	0.160305
	0.44269	0.105478		0.44269	0.0798641		0.542606	0.112586		0.44269	0.14346		0.44269	0.112536		1.31442	0.160075
	0.443168	0.105485		0.443168	0.0798772		0.543084	0.112617		0.443168	0.143466		0.443168	0.11257		1.31582	0.159941
	0.443646	0.105509		0.443646	0.0798944		0.543562	0.112646		0.443646	0.14349		0.443646	0.112593		1.31722	0.160065
	0.444124	0.105557		0.444124	0.0799116		0.54404	0.112676		0.444124	0.143532		0.444124	0.112607		1.31862	0.160219
	0.444602	0.10562		0.444602	0.0799252		0.544518	0.112707		0.444602	0.143582		0.444602	0.112617		1.32002	0.160065
	0.44508	0.105683		0.44508	0.0799331		0.544996	0.112741		0.44508	0.143628		0.44508	0.11263		1.32143	0.160305
	0.445558	0.105736		0.445558	0.0799341		0.545474	0.112776		0.445558	0.14366		0.445558	0.112651		1.32284	0.160449
	0.446036	0.105781		0.446036	0.0799304		0.545952	0.112811		0.446036	0.143681		0.446036	0.112679		1.32425	0.160487
	0.446515	0.10583		0.446515	0.0799242		0.546431	0.112844		0.446515	0.143704		0.446515	0.112709		1.32567	0.160545
	0.446993	0.105896		0.446993	0.0799179		0.546909	0.112876		0.446993	0.143741		0.446993	0.112733		1.32709	0.160631
	0.447471	0.10598		0.447471	0.0799143		0.547387	0.112907		0.447471	0.143797		0.447471	0.112749		1.32851	0.160439
	0.447949	0.106066		0.447949	0.0799148		0.547865	0.11294		0.447949	0.143861		0.447949	0.112759		1.32994	0.16065
	0.448427	0.106127		0.448427	0.079921		0.548343	0.112974		0.448427	0.14391		0.448427	0.11277		1.33136	0.160881
	0.448905	0.106143		0.448905	0.0799336		0.548821	0.11301		0.448905	0.143926		0.448905	0.112792		1.3328	0.160861
	0.449383	0.106113		0.449383	0.0799513		0.549299	0.113048		0.449383	0.143905		0.449383	0.112828		1.33423	0.1609
	0.449861	0.106061		0.449861	0.0799712		0.549777	0.113085		0.449861	0.143865		0.449861	0.112876		1.33567	0.161082
	0.450339	0.106023		0.450339	0.0799894		0.550255	0.11312		0.450339	0.143833		0.450339	0.112922		1.33711	0.161265
	0.450817	0.10602		0.450817	0.0800046		0.550733	0.113152		0.450817	0.14383		0.450817	0.112957		1.33855	0.161313
	0.451295	0.106051		0.451295	0.0800171		0.551211	0.113183		0.451295	0.143854		0.451295	0.112978		1.34	0.161274
	0.451773	0.106086		0.451773	0.0800286		0.551689	0.113214		0.451773	0.143886		0.451773	0.112992		1.34145	0.161255
	0.452251	0.106096		0.452251	0.0800401		0.552167	0.113245		0.452251	0.143898		0.452251	0.113011		1.3429	0.161149
	0.452729	0.106072		0.452729	0.0800495		0.552645	0.113279		0.452729	0.14388		0.452729	0.113044		1.34436	0.161341
	0.453207	0.106036		0.453207	0.0800526		0.553123	0.113313		0.453207	0.143846		0.453207	0.113089		1.34582	0.161361
	0.453686	0.10603		0.453686	0.0800474		0.553602	0.113349		0.453686	0.143828		0.453686	0.113134		1.34728	0.161447
	0.454164	0.106084		0.454164	0.0800343		0.55408	0.113385		0.454164	0.143851		0.454164	0.11317		1.34875	0.161553
	0.454642	0.106194		0.454642	0.0800213		0.554558	0.113422		0.454642	0.143919		0.454642	0.113188		1.35022	0.161639
	0.45512	0.10632		0.45512	0.0800171		0.555036	0.11346		0.45512	0.144004		0.45512	0.113198		1.35169	0.161678
	0.455598	0.106411		0.455598	0.0800286		0.555514	0.113498		0.455598	0.14407		0.455598	0.113212		1.35317	0.161986
	0.456076	0.106432		0.456076	0.0800568		0.555992	0.113536		0.456076	0.14409		0.456076	0.113242		1.35464	0.162092
	0.456554	0.106385		0.456554	0.0800949		0.55647	0.113575		0.456554	0.144059		0.456554	0.113291		1.35613	0.162294
	0.457032	0.106302		0.457032	0.080133		0.556948	0.113613		0.457032	0.144001		0.457032	0.113354		1.35761	0.162207
	0.45751	0.106224		0.45751	0.0801644		0.557426	0.113651		0.45751	0.143946		0.45751	0.113417		1.3591	0.162458
	0.457988	0.106182		0.457988	0.0801858		0.557904	0.11369		0.457988	0.143917		0.457988	0.113477		1.36059	0.162641
	0.458466	0.106181		0.458466	0.0801999		0.558382	0.11373		0.458466	0.143917		0.458466	0.113528		1.36209	0.162833
	0.458944	0.106211		0.458944	0.0802098		0.55886	0.113771		0.458944	0.143941		0.458944	0.113576		1.36359	0.162853
	0.459422	0.106255		0.459422	0.0802171		0.559338	0.113812		0.459422	0.143977		0.459422	0.113623		1.36509	0.163161
	0.4599	0.106305		0.4599	0.0802229		0.559816	0.113851		0.4599	0.144013		0.4599	0.113671		1.36659	0.163403
	0.460378	0.106359		0.460378	0.0802271		0.560294	0.113888		0.460378	0.14405		0.460378	0.113713		1.3681	0.163026
	0.460857	0.106424		0.460857	0.0802292		0.560773	0.113924		0.460857	0.144095		0.460857	0.113746		1.36961	0.162988
	0.461335	0.106517		0.461335	0.0802302		0.561251	0.113958		0.461335	0.144162		0.461335	0.113761		1.37113	0.163084
	0.461813	0.106653		0.461813	0.0802297		0.561729	0.113991		0.461813	0.144266		0.461813	0.113758		1.37265	0.163258
	0.462291	0.106838		0.462291	0.0802286		0.562207	0.114025		0.462291	0.144411		0.462291	0.113737		1.37417	0.163509
	0.462769	0.107056		0.462769	0.0802265		0.562685	0.114061		0.462769	0.144587		0.462769	0.11371		1.37569	0.163586
	0.463247	0.107271		0.463247	0.0802255		0.563163	0.114099		0.463247	0.144763		0.463247	0.113686		1.37722	0.16375
	0.463725	0.107427		0.463725	0.0802281		0.563641	0.114139		0.463725	0.144893		0.463725	0.113685		1.37875	0.163982
	0.464203	0.107475		0.464203	0.080237		0.564119	0.11418		0.464203	0.144937		0.464203	0.113715		1.38029	0.164118
	0.464681	0.107392		0.464681	0.0802548		0.564597	0.114221		0.464681	0.144877		0.464681	0.113781		1.38183	0.16406
	0.465159	0.107196		0.465159	0.0802777		0.565075	0.114263		0.465159	0.144726		0.465159	0.113875		1.38337	0.164243
	0.465637	0.106938		0.465637	0.0803028		0.565553	0.114305		0.465637	0.144524		0.465637	0.113986		1.38492	0.164243
	0.466115	0.106681		0.466115	0.0803269		0.566031	0.114348		0.466115	0.14432		0.466115	0.1141		1.38647	0.164437
	0.466593	0.106465		0.466593	0.0803478		0.566509	0.114391		0.466593	0.144148		0.466593	0.114209		1.38802	0.16463
	0.467071	0.106309		0.467071	0.0803671		0.566987	0.114434		0.467071	0.144023		0.467071	0.11431		1.38957	0.164572
	0.467549	0.106207		0.467549	0.0803859		0.567465	0.114476		0.467549	0.143943		0.467549	0.114404		1.39113	0.164698
	0.468028	0.106142		0.468028	0.0804058		0.567944	0.114517		0.468028	0.143894		0.468028	0.11449		1.3927	0.164776
	0.468506	0.106111		0.468506	0.0804251		0.568422	0.114558		0.468506	0.143873		0.468506	0.114564		1.39426	0.164669
	0.468984	0.106115		0.468984	0.0804418		0.5689	0.114598		0.468984	0.14388		0.468984	0.114623		1.39583	0.165018
	0.469462	0.106161		0.469462	0.0804539		0.569378	0.114638		0.469462	0.143922		0.469462	0.114661		1.39741	0.165241
	0.46994	0.106249		0.46994	0.0804606		0.569856	0.114678		0.46994	0.143997		0.46994	0.114679		1.39898	0.165221
	0.470418	0.106365		0.470418	0.0804638		0.570334	0.114718		0.470418	0.144096		0.470418	0.114682		1.40056	0.165396
	0.470896	0.106486		0.470896	0.0804648		0.570812	0.114759		0.470896	0.1442		0.470896	0.114678		1.40215	0.165357
	0.471374	0.106593		0.471374	0.0804669		0.57129	0.1148		0.471374	0.144293		0.471374	0.114674		1.40374	0.165503
	0.471852	0.106679		0.471852	0.0804727		0.571768	0.114841		0.471852	0.144365		0.471852	0.114673		1.40533	0.165551
	0.47233	0.10675		0.47233	0.0804836		0.572246	0.114884		0.47233	0.14442		0.47233	0.114679		1.40692	0.165532
	0.472808	0.106812		0.472808	0.0804999		0.572724	0.114927		0.472808	0.144464		0.472808	0.114693		1.40852	0.165862
	0.473286	0.106867		0.473286	0.0805192		0.573202	0.114973		0.473286	0.144503		0.473286	0.114715		1.41013	0.165978
	0.473764	0.106913		0.473764	0.0805385		0.57368	0.115018		0.473764	0.144535		0.473764	0.114749		1.41173	0.16592
	0.474242	0.106949		0.474242	0.0805553		0.574158	0.115064		0.474242	0.144563		0.474242	0.114792		1.41334	0.166046
	0.47472	0.106979		0.47472	0.0805678		0.574637	0.115108		0.47472	0.144588		0.47472	0.114839		1.41495	0.166056
	0.475199	0.107018		0.475199	0.0805793		0.575115	0.115151		0.475199	0.144621		0.475199	0.114884		1.41657	0.166007
	0.475677	0.107078		0.475677	0.0805919		0.575593	0.115192		0.475677	0.144673		0.475677	0.114924		1.41819	0.166017
	0.476155	0.107161		0.476155	0.0806091		0.576071	0.115232		0.476155	0.144743		0.476155	0.114957		1.41982	0.166299
	0.476633	0.107254		0.476633	0.0806306		0.576549	0.115274		0.476633	0.144821		0.476633	0.114989		1.42144	0.166328
	0.477111	0.107331		0.477111	0.0806551		0.577027	0.115317		0.477111	0.144887		0.477111	0.115027		1.42308	0.166221
	0.477589	0.107368		0.477589	0.0806787		0.577505	0.115363		0.477589	0.144924		0.477589	0.115077		1.42471	0.166134
	0.478067	0.10736		0.478067	0.0806975		0.577983	0.115411		0.478067	0.144924		0.478067	0.115138		1.42635	0.166386
	0.478545	0.107317		0.478545	0.0807085		0.578461	0.115461		0.478545	0.144894		0.478545	0.115207		1.428	0.166513
	0.479023	0.107259		0.479023	0.08071		0.578939	0.115509		0.479023	0.144852		0.479023	0.115277		1.42964	0.166513
	0.479501	0.107205		0.479501	0.0807043		0.579417	0.115557		0.479501	0.144812		0.479501	0.115341		1.43129	0.166503
	0.479979	0.107163		0.479979	0.0806944		0.579895	0.115604		0.479979	0.144781		0.479979	0.115397		1.43295	0.1666
	0.480457	0.107133		0.480457	0.080686		0.580373	0.115651		0.480457	0.144761		0.480457	0.115448		1.43461	0.16662
	0.480935	0.107116		0.480935	0.0806849		0.580851	0.115699		0.480935	0.144749		0.480935	0.115497		1.43627	0.166571
	0.481413	0.10711		0.481413	0.0806949		0.581329	0.115749		0.481413	0.144747		0.481413	0.115546		1.43794	0.166581
	0.481891	0.107117		0.481891	0.0807174		0.581808	0.115799		0.481891	0.144753		0.481891	0.115596		1.43961	0.16661
	0.48237	0.107129		0.48237	0.0807487		0.582286	0.115851		0.48237	0.144766		0.48237	0.115648		1.44128	0.166697
	0.482848	0.107136		0.482848	0.0807854		0.582764	0.115902		0.482848	0.144774		0.482848	0.115704		1.44296	0.166639
	0.483326	0.10712		0.483326	0.0808209		0.583242	0.115951		0.483326	0.144764		0.483326	0.115764		1.44464	0.166454
	0.483804	0.107077		0.483804	0.0808518		0.58372	0.116		0.483804	0.144733		0.483804	0.115831		1.44632	0.166503
	0.484282	0.107015		0.484282	0.0808753		0.584198	0.116049		0.484282	0.144686		0.484282	0.1159		1.44801	0.166639
	0.48476	0.106954		0.48476	0.080891		0.584676	0.116098		0.48476	0.14464		0.48476	0.115967		1.44971	0.166843
	0.485238	0.106916		0.485238	0.0809015		0.585154	0.11615		0.485238	0.144612		0.485238	0.116027		1.45141	0.166639
	0.485716	0.106907		0.485716	0.0809093		0.585632	0.116203		0.485716	0.144609		0.485716	0.11608		1.45311	0.166863
	0.486194	0.106918		0.486194	0.0809167		0.58611	0.116258		0.486194	0.144625		0.486194	0.116129		1.45481	0.166911
	0.486672	0.10693		0.486672	0.080925		0.586588	0.116312		0.486672	0.144646		0.486672	0.116176		1.45652	0.16698
	0.48715	0.106931		0.48715	0.0809339		0.587066	0.116366		0.48715	0.144661		0.48715	0.116227		1.45824	0.167057
	0.487628	0.106919		0.487628	0.0809428		0.587544	0.116416		0.487628	0.144664		0.487628	0.11628		1.45995	0.166989
	0.488106	0.106904		0.488106	0.0809512		0.588022	0.116464		0.488106	0.144662		0.488106	0.116333		1.46167	0.167067
	0.488584	0.106893		0.488584	0.0809591		0.5885	0.11651		0.488584	0.144658		0.488584	0.116383		1.4634	0.167009
	0.489062	0.106889		0.489062	0.080969		0.588979	0.116556		0.489062	0.144655		0.489062	0.116432		1.46513	0.16698
	0.489541	0.106884		0.489541	0.0809826		0.589457	0.116603		0.489541	0.14465		0.489541	0.116482		1.46686	0.166892
	0.490019	0.106874		0.490019	0.0810004		0.589935	0.116653		0.490019	0.144642		0.490019	0.116536		1.4686	0.167018
	0.490497	0.106857		0.490497	0.0810203		0.590413	0.116704		0.490497	0.144632		0.490497	0.116592		1.47034	0.166785
	0.490975	0.106839		0.490975	0.0810397		0.590891	0.116758		0.490975	0.144627		0.490975	0.116649		1.47209	0.166921
	0.491453	0.106829		0.491453	0.0810559		0.591369	0.116812		0.491453	0.144631		0.491453	0.116702		1.47384	0.16696
	0.491931	0.106829		0.491931	0.0810684		0.591847	0.116866		0.491931	0.144644		0.491931	0.11675		1.4756	0.16696
	0.492409	0.106837		0.492409	0.0810773		0.592325	0.11692		0.492409	0.144663		0.492409	0.116796		1.47735	0.16697
	0.492887	0.106847		0.492887	0.0810852		0.592803	0.116974		0.492887	0.14468		0.492887	0.116841		1.47912	0.167057
	0.493365	0.106854		0.493365	0.0810925		0.593281	0.117029		0.493365	0.144691		0.493365	0.116888		1.48088	0.166892
	0.493843	0.106858		0.493843	0.0811004		0.593759	0.117083		0.493843	0.144699		0.493843	0.116935		1.48266	0.167291
	0.494321	0.106861		0.494321	0.0811082		0.594237	0.117137		0.494321	0.144706		0.494321	0.116982		1.48443	0.166892
	0.494799	0.106867		0.494799	0.0811161		0.594715	0.117189		0.494799	0.144717		0.494799	0.117027		1.48621	0.166892
	0.495277	0.106875		0.495277	0.0811245		0.595193	0.117239		0.495277	0.144731		0.495277	0.11707		1.488	0.167116
	0.495755	0.106887		0.495755	0.0811334		0.595671	0.117289		0.495755	0.14475		0.495755	0.117111		1.48978	0.166999
	0.496233	0.1069		0.496233	0.0811443		0.59615	0.117339		0.496233	0.144772		0.496233	0.117153		1.49158	0.167116
	0.496712	0.106916		0.496712	0.0811569		0.596628	0.117391		0.496712	0.144795		0.496712	0.117197		1.49337	0.167204
	0.49719	0.106933		0.49719	0.08117		0.597106	0.117445		0.49719	0.144818		0.49719	0.117241		1.49517	0.167379
	0.497668	0.106952		0.497668	0.0811836		0.597584	0.1175		0.497668	0.144841		0.497668	0.117285		1.49698	0.16733
	0.498146	0.10697		0.498146	0.0811957		0.598062	0.117556		0.498146	0.144864		0.498146	0.117329		1.49879	0.167603
	0.498624	0.106988		0.498624	0.0812061		0.59854	0.11761		0.498624	0.144885		0.498624	0.117372		1.50061	0.167642
	0.499102	0.107005		0.499102	0.081214		0.599018	0.117666		0.499102	0.144906		0.499102	0.117415		1.50242	0.167778
	0.49958	0.107022		0.49958	0.0812213		0.599496	0.117721		0.49958	0.144927		0.49958	0.117457		1.50425	0.167632
	0.500058	0.107038		0.500058	0.0812281		0.599974	0.117777		0.500058	0.144951		0.500058	0.117498		1.50608	0.167622
	0.500536	0.107054		0.500536	0.081236		0.600452	0.117835		0.500536	0.144975		0.500536	0.11754		1.50791	0.167788
	0.501014	0.107068		0.501014	0.0812454		0.60093	0.117892		0.501014	0.144999		0.501014	0.117583		1.50974	0.167808
	0.501492	0.107081		0.501492	0.0812564		0.601408	0.117947		0.501492	0.145021		0.501492	0.117627		1.51159	0.168022
	0.50197	0.107092		0.50197	0.081269		0.601886	0.118		0.50197	0.145041		0.50197	0.117673		1.51343	0.168237
	0.502448	0.107102		0.502448	0.081281		0.602364	0.11805		0.502448	0.14506		0.502448	0.117718		1.51528	0.168413
	0.502926	0.107113		0.502926	0.081293		0.602842	0.118097		0.502926	0.145078		0.502926	0.117763		1.51714	0.168481
	0.503404	0.107127		0.503404	0.0813046		0.603321	0.118146		0.503404	0.145097		0.503404	0.117808		1.519	0.168598
	0.503883	0.107143		0.503883	0.0813156		0.603799	0.118196		0.503883	0.14512		0.503883	0.117854		1.52086	0.168686
	0.504361	0.107163		0.504361	0.0813255		0.604277	0.118249		0.504361	0.145145		0.504361	0.1179		1.52273	0.168911
	0.504839	0.107186		0.504839	0.0813349		0.604755	0.118305		0.504839	0.145172		0.504839	0.117948		1.5246	0.169058
	0.505317	0.107208		0.505317	0.0813444		0.605233	0.118363		0.505317	0.145199		0.505317	0.117997		1.52648	0.169674
	0.505795	0.107229		0.505795	0.0813543		0.605711	0.118421		0.505795	0.145224		0.505795	0.118044		1.52836	0.169557
	0.506273	0.107249		0.506273	0.0813643		0.606189	0.118478		0.506273	0.145248		0.506273	0.118091		1.53025	0.169674
	0.506751	0.107267		0.506751	0.0813742		0.606667	0.118534		0.506751	0.145272		0.506751	0.118135		1.53214	0.170174
	0.507229	0.107286		0.507229	0.0813847		0.607145	0.118588		0.507229	0.145295		0.507229	0.118179		1.53403	0.170233
	0.507707	0.107306		0.507707	0.0813952		0.607623	0.11864		0.507707	0.14532		0.507707	0.118224		1.53594	0.170478
	0.508185	0.107326		0.508185	0.0814067		0.608101	0.118691		0.508185	0.145345		0.508185	0.11827		1.53784	0.170478
	0.508663	0.107345		0.508663	0.0814188		0.608579	0.118743		0.508663	0.14537		0.508663	0.118316		1.53975	0.170832
	0.509141	0.107365		0.509141	0.0814318		0.609057	0.118796		0.509141	0.145395		0.509141	0.118361		1.54167	0.171176
	0.509619	0.107382		0.509619	0.0814449		0.609535	0.11885		0.509619	0.145419		0.509619	0.118406		1.54359	0.171461
	0.510097	0.1074		0.510097	0.081458		0.610013	0.118903		0.510097	0.145442		0.510097	0.118449		1.54551	0.171677
	0.510576	0.107418		0.510576	0.0814696		0.610492	0.118956		0.510576	0.145465		0.510576	0.118493		1.54744	0.17212
	0.511054	0.107436		0.511054	0.081479		0.61097	0.119006		0.511054	0.145487		0.511054	0.118538		1.54937	0.17279
	0.511532	0.107455		0.511532	0.0814869		0.611448	0.119057		0.511532	0.145509		0.511532	0.118586		1.55131	0.172761
	0.51201	0.107474		0.51201	0.0814937		0.611926	0.119108		0.51201	0.145532		0.51201	0.118636		1.55326	0.172968
	0.512488	0.107491		0.512488	0.0815		0.612404	0.119161		0.512488	0.145554		0.512488	0.118686		1.55521	0.173195
	0.512966	0.107508		0.512966	0.0815062		0.612882	0.119214		0.512966	0.145577		0.512966	0.118735		1.55716	0.173719
	0.513444	0.107524		0.513444	0.0815125		0.61336	0.119268		0.513444	0.1456		0.513444	0.118782		1.55912	0.173798
	0.513922	0.107538		0.513922	0.0815193		0.613838	0.119321		0.513922	0.145624		0.513922	0.118829		1.56108	0.174174
	0.5144	0.107551		0.5144	0.0815267		0.614316	0.119372		0.5144	0.145647		0.5144	0.118875		1.56305	0.17453
	0.514878	0.107566		0.514878	0.0815351		0.614794	0.11942		0.514878	0.145672		0.514878	0.11892		1.56503	0.174808
	0.515356	0.107581		0.515356	0.081544		0.615272	0.119465		0.515356	0.145698		0.515356	0.118965		1.567	0.175036
	0.515834	0.107598		0.515834	0.0815539		0.61575	0.119508		0.515834	0.145724		0.515834	0.119012		1.56899	0.175601
	0.516312	0.107614		0.516312	0.0815644		0.616228	0.119552		0.516312	0.14575		0.516312	0.119058		1.57098	0.176187
	0.51679	0.107629		0.51679	0.0815754		0.616706	0.119597		0.51679	0.145777		0.51679	0.119107		1.57297	0.176058
	0.517268	0.107644		0.517268	0.0815859		0.617184	0.119643		0.517268	0.145801		0.517268	0.119157		1.57497	0.176486
	0.517747	0.107659		0.517747	0.0815958		0.617663	0.119688		0.517747	0.145827		0.517747	0.119208		1.57697	0.176874
	0.518225	0.107673		0.518225	0.0816058		0.618141	0.119735		0.518225	0.145852		0.518225	0.11926		1.57898	0.177302
	0.518703	0.107688		0.518703	0.0816147		0.618619	0.119779		0.518703	0.145878		0.518703	0.119312		1.58099	0.177641
	0.519181	0.107704		0.519181	0.0816226		0.619097	0.119824		0.519181	0.145904		0.519181	0.119362		1.58301	0.17826
	0.519659	0.107721		0.519659	0.0816294		0.619575	0.119867		0.519659	0.145928		0.519659	0.119413		1.58504	0.17867
	0.520137	0.10774		0.520137	0.0816357		0.620053	0.119909		0.520137	0.145953		0.520137	0.119462		1.58707	0.17904
	0.520615	0.107758		0.520615	0.0816409		0.620531	0.119951		0.520615	0.145977		0.520615	0.119511		1.5891	0.17914
	0.521093	0.107778		0.521093	0.0816467		0.621009	0.119992		0.521093	0.146003		0.521093	0.11956		1.59114	0.179621
	0.521571	0.107799		0.521571	0.0816535		0.621487	0.120032		0.521571	0.14603		0.521571	0.119609		1.59319	0.179771
	0.522049	0.10782		0.522049	0.0816619		0.621965	0.120072		0.522049	0.14606		0.522049	0.119659		1.59524	0.180153
	0.522527	0.10784		0.522527	0.0816718		0.622443	0.120113		0.522527	0.14609		0.522527	0.119709		1.59729	0.180695
	0.523005	0.107859		0.523005	0.0816829		0.622921	0.120154		0.523005	0.146121		0.523005	0.119759		1.59935	0.180986
	0.523483	0.107877		0.523483	0.0816944		0.623399	0.120196		0.523483	0.14615		0.523483	0.119811		1.60142	0.181348
	0.523961	0.107895		0.523961	0.0817059		0.623877	0.120236		0.523961	0.146178		0.523961	0.119863		1.60349	0.181429
	0.524439	0.107913		0.524439	0.0817159		0.624355	0.120274		0.524439	0.146206		0.524439	0.119915		1.60557	0.181741
	0.524918	0.107934		0.524918	0.0817253		0.624834	0.120309		0.524918	0.146235		0.524918	0.119967		1.60765	0.182204
	0.525396	0.107955		0.525396	0.0817342		0.625312	0.120341		0.525396	0.146266		0.525396	0.120018		1.60974	0.182376
	0.525874	0.107976		0.525874	0.0817421		0.62579	0.120371		0.525874	0.146299		0.525874	0.120068		1.61183	0.182507
	0.526352	0.107996		0.526352	0.081751		0.626268	0.120401		0.526352	0.146335		0.526352	0.120119		1.61393	0.182769
	0.52683	0.108013		0.52683	0.0817599		0.626746	0.120431		0.52683	0.146369		0.52683	0.120173		1.61604	0.182951
	0.527308	0.108029		0.527308	0.0817693		0.627224	0.120463		0.527308	0.146402		0.527308	0.120228		1.61815	0.183365
	0.527786	0.108043		0.527786	0.0817793		0.627702	0.120495		0.527786	0.146433		0.527786	0.120284		1.62026	0.183274
	0.528264	0.108056		0.528264	0.0817882		0.62818	0.120527		0.528264	0.146459		0.528264	0.120341		1.62238	0.183911
	0.528742	0.10807		0.528742	0.0817961		0.628658	0.120559		0.528742	0.146483		0.528742	0.120397		1.62451	0.183952
	0.52922	0.108085		0.52922	0.0818034		0.629136	0.12059		0.52922	0.146505		0.52922	0.120453		1.62664	0.184225
	0.529698	0.108101		0.529698	0.0818108		0.629614	0.120623		0.529698	0.146528		0.529698	0.120507		1.62878	0.18457
	0.530176	0.108119		0.530176	0.0818181		0.630092	0.120655		0.530176	0.146554		0.530176	0.120561		1.63092	0.184985
	0.530654	0.108137		0.530654	0.0818265		0.63057	0.120689		0.530654	0.146583		0.530654	0.120614		1.63307	0.184499
	0.531132	0.108155		0.531132	0.0818354		0.631048	0.120722		0.531132	0.146615		0.531132	0.120668		1.63522	0.184813
	0.53161	0.108172		0.53161	0.0818438		0.631526	0.120754		0.53161	0.146649		0.53161	0.120724		1.63738	0.184529
	0.532089	0.108188		0.532089	0.0818522		0.632005	0.120785		0.532089	0.146683		0.532089	0.120781		1.63955	0.184996
	0.532567	0.108204		0.532567	0.0818601		0.632483	0.120816		0.532567	0.146715		0.532567	0.120839		1.64172	0.184884
	0.533045	0.10822		0.533045	0.0818674		0.632961	0.120844		0.533045	0.146747		0.533045	0.1209		1.6439	0.184803
	0.533523	0.108238		0.533523	0.0818742		0.633439	0.120871		0.533523	0.146778		0.533523	0.12096		1.64608	0.184985
	0.534001	0.108255		0.534001	0.081881		0.633917	0.120897		0.534001	0.146809		0.534001	0.121019		1.64827	0.185412
	0.534479	0.108273		0.534479	0.0818878		0.634395	0.120922		0.534479	0.146842		0.534479	0.121079		1.65047	0.185259
	0.534957	0.10829		0.534957	0.0818952		0.634873	0.120948		0.534957	0.146876		0.534957	0.121137		1.65267	0.185381
	0.535435	0.108305		0.535435	0.0819031		0.635351	0.120974		0.535435	0.146909		0.535435	0.121195		1.65487	0.185554
	0.535913	0.10832		0.535913	0.0819104		0.635829	0.121001		0.535913	0.14694		0.535913	0.121252		1.65709	0.185747
	0.536391	0.108335		0.536391	0.0819183		0.636307	0.121028		0.536391	0.146971		0.536391	0.12131		1.6593	0.186062
	0.536869	0.108352		0.536869	0.0819261		0.636785	0.121056		0.536869	0.147001		0.536869	0.121367		1.66153	0.186103
	0.537347	0.10837		0.537347	0.0819335		0.637263	0.121086		0.537347	0.147031		0.537347	0.121425		1.66376	0.186032
	0.537825	0.108388		0.537825	0.0819408		0.637741	0.121119		0.537825	0.147062		0.537825	0.121482		1.66599	0.186042
	0.538303	0.108406		0.538303	0.0819476		0.638219	0.121151		0.538303	0.147093		0.538303	0.12154		1.66824	0.186052
	0.538781	0.108422		0.538781	0.0819545		0.638697	0.121181		0.538781	0.147124		0.538781	0.121599		1.67049	0.185879
	0.53926	0.108436		0.53926	0.0819607		0.639176	0.121205		0.53926	0.147156		0.53926	0.121661		1.67274	0.185879
	0.539738	0.108449		0.539738	0.081967		0.639654	0.121221		0.539738	0.147187		0.539738	0.121725		1.675	0.186052
	0.540216	0.108461		0.540216	0.0819739		0.640132	0.121233		0.540216	0.147218		0.540216	0.12179		1.67727	0.186022
	0.540694	0.108475		0.540694	0.0819807		0.64061	0.121246		0.540694	0.14725		0.540694	0.121855		1.67954	0.18592
	0.541172	0.108491		0.541172	0.081988		0.641088	0.121262		0.541172	0.147285		0.541172	0.121921		1.68182	0.185757
	0.54165	0.108509		0.54165	0.0819964		0.641566	0.121282		0.54165	0.14732		0.54165	0.121985		1.6841	0.185828
	0.542128	0.108528		0.542128	0.0820043		0.642044	0.121304		0.542128	0.147355		0.542128	0.12205		1.68639	0.185889
	0.542606	0.108548		0.542606	0.0820116		0.642522	0.121327		0.542606	0.147391		0.542606	0.122114		1.68869	0.186123
	0.543084	0.108565		0.543084	0.0820179		0.643	0.121348		0.543084	0.147425		0.543084	0.122179		1.691	0.186022
	0.543562	0.10858		0.543562	0.0820237		0.643478	0.121373		0.543562	0.147457		0.543562	0.122245		1.69331	0.185889
	0.54404	0.108593		0.54404	0.08203		0.643956	0.1214		0.54404	0.14749		0.54404	0.122311		1.69562	0.185666
	0.544518	0.108606		0.544518	0.0820363		0.644434	0.121429		0.544518	0.147524		0.544518	0.122379		1.69795	0.186042
	0.544996	0.108619		0.544996	0.0820426		0.644912	0.121456		0.544996	0.14756		0.544996	0.122446		1.70027	0.186113
	0.545474	0.108633		0.545474	0.0820489		0.64539	0.121476		0.545474	0.147599		0.545474	0.122513		1.70261	0.186123
	0.545952	0.108648		0.545952	0.0820541		0.645868	0.121486		0.545952	0.147638		0.545952	0.12258		1.70495	0.185859
	0.546431	0.108663		0.546431	0.0820583		0.646347	0.12149		0.546431	0.147677		0.546431	0.122648		1.7073	0.185686
	0.546909	0.108676		0.546909	0.082062		0.646825	0.12149		0.546909	0.147715		0.546909	0.122716		1.70966	0.18594
	0.547387	0.108689		0.547387	0.0820662		0.647303	0.12149		0.547387	0.147749		0.547387	0.122784		1.71202	0.18595
	0.547865	0.108703		0.547865	0.082072		0.647781	0.121493		0.547865	0.147784		0.547865	0.122853		1.71438	0.186022
	0.548343	0.108719		0.548343	0.0820803		0.648259	0.121495		0.548343	0.147818		0.548343	0.122924		1.71676	0.185747
	0.548821	0.108739		0.548821	0.0820908		0.648737	0.121499		0.548821	0.147853		0.548821	0.122996		1.71914	0.185737
	0.549299	0.10876		0.549299	0.0821029		0.649215	0.121506		0.549299	0.14789		0.549299	0.123071		1.72153	0.185645
	0.549777	0.108782		0.549777	0.0821145		0.649693	0.121514		0.549777	0.147928		0.549777	0.123146		1.72392	0.185737
	0.550255	0.108801		0.550255	0.0821239		0.650171	0.121524		0.550255	0.147966		0.550255	0.123222		1.72632	0.185523
	0.550733	0.108818		0.550733	0.0821307		0.650649	0.121532		0.550733	0.148005		0.550733	0.123297		1.72873	0.185229
	0.551211	0.108832		0.551211	0.0821344		0.651127	0.121533		0.551211	0.148043		0.551211	0.12337		1.73115	0.18527
	0.551689	0.108844		0.551689	0.082137		0.651605	0.121523		0.551689	0.148081		0.551689	0.123442		1.73357	0.184975
	0.552167	0.108857		0.552167	0.0821407		0.652083	0.121501		0.552167	0.148119		0.552167	0.123514		1.73599	0.184985
	0.552645	0.108871		0.552645	0.0821459		0.652561	0.121471		0.552645	0.148157		0.552645	0.123587		1.73843	0.184935
	0.553123	0.108885		0.553123	0.0821543		0.653039	0.121438		0.553123	0.148193		0.553123	0.123663		1.74087	0.184985
	0.553602	0.1089		0.553602	0.0821648		0.653518	0.121409		0.553602	0.148231		0.553602	0.123741		1.74332	0.185036
	0.55408	0.108914		0.55408	0.0821758		0.653996	0.121389		0.55408	0.148268		0.55408	0.123823		1.74577	0.184286
	0.554558	0.108929		0.554558	0.0821869		0.654474	0.121379		0.554558	0.148307		0.554558	0.123905		1.74824	0.184235
	0.555036	0.108945		0.555036	0.0821958		0.654952	0.121377		0.555036	0.148347		0.555036	0.12399		1.75071	0.184063
	0.555514	0.108963		0.555514	0.0822026		0.65543	0.121377		0.555514	0.148389		0.555514	0.124075		1.75318	0.184266
	0.555992	0.108983		0.555992	0.0822079		0.655908	0.121374		0.555992	0.14843		0.555992	0.12416		1.75567	0.184023
	0.55647	0.109003		0.55647	0.0822126		0.656386	0.121368		0.55647	0.148471		0.55647	0.124244		1.75816	0.183891
	0.556948	0.109022		0.556948	0.0822173		0.656864	0.121359		0.556948	0.148509		0.556948	0.124326		1.76065	0.184114
	0.557426	0.10904		0.557426	0.0822231		0.657342	0.121349		0.557426	0.148547		0.557426	0.124406		1.76316	0.183749
	0.557904	0.109057		0.557904	0.0822304		0.65782	0.12134		0.557904	0.148584		0.557904	0.124486		1.76567	0.183547
	0.558382	0.109073		0.558382	0.0822399		0.658298	0.121335		0.558382	0.148623		0.558382	0.124567		1.76819	0.183658
	0.55886	0.109089		0.55886	0.0822509		0.658776	0.121339		0.55886	0.148665		0.55886	0.124651		1.77071	0.183173
	0.559338	0.109103		0.559338	0.0822619		0.659254	0.121357		0.559338	0.148709		0.559338	0.124737		1.77325	0.183345
	0.559816	0.109118		0.559816	0.0822719		0.659732	0.121394		0.559816	0.148753		0.559816	0.124825		1.77579	0.183143
	0.560294	0.109133		0.560294	0.0822803		0.66021	0.121454		0.560294	0.148797		0.560294	0.124914		1.77834	0.183133
	0.560773	0.109148		0.560773	0.0822871		0.660689	0.121534		0.560773	0.148838		0.560773	0.125004		1.78089	0.18285
	0.561251	0.109163		0.561251	0.0822929		0.661167	0.121624		0.561251	0.148877		0.561251	0.125093		1.78345	0.182577
	0.561729	0.109178		0.561729	0.0822987		0.661645	0.121707		0.561729	0.148917		0.561729	0.125182		1.78602	0.182698
	0.562207	0.109192		0.562207	0.0823065		0.662123	0.121764		0.562207	0.148958		0.562207	0.125272		1.7886	0.182416
	0.562685	0.109207		0.562685	0.082316		0.662601	0.121778		0.562685	0.149002		0.562685	0.125364		1.79118	0.182386
	0.563163	0.109222		0.563163	0.0823265		0.663079	0.121745		0.563163	0.14905		0.563163	0.125458		1.79378	0.182184
	0.563641	0.109238		0.563641	0.0823365		0.663557	0.121674		0.563641	0.149099		0.563641	0.125555		1.79638	0.181831
	0.564119	0.109254		0.564119	0.0823459		0.664035	0.121582		0.564119	0.149147		0.564119	0.125652		1.79898	0.181731
	0.564597	0.109269		0.564597	0.0823538		0.664513	0.121494		0.564597	0.149195		0.564597	0.12575		1.8016	0.1817
	0.565075	0.109284		0.565075	0.0823611		0.664991	0.121427		0.565075	0.149241		0.565075	0.125847		1.80422	0.181449
	0.565553	0.109299		0.565553	0.0823685		0.665469	0.121389		0.565553	0.149286		0.565553	0.125943		1.80685	0.181549
	0.566031	0.109314		0.566031	0.0823774		0.665947	0.121377		0.566031	0.149331		0.566031	0.126037		1.80949	0.181147
	0.566509	0.10933		0.566509	0.0823874		0.666425	0.121377		0.566509	0.149376		0.566509	0.126132		1.81213	0.180986
	0.566987	0.109347		0.566987	0.0823973		0.666903	0.121375		0.566987	0.149421		0.566987	0.126227		1.81479	0.180906
	0.567465	0.109365		0.567465	0.0824068		0.667381	0.121365		0.567465	0.149466		0.567465	0.126325		1.81745	0.180745
	0.567944	0.109382		0.567944	0.0824136		0.66786	0.12135		0.567944	0.149511		0.567944	0.126423		1.82012	0.180554
	0.568422	0.109398		0.568422	0.0824189		0.668338	0.121338		0.568422	0.149555		0.568422	0.126522		1.82279	0.180624
	0.5689	0.109413		0.5689	0.0824226		0.668816	0.121341		0.5689	0.149601		0.5689	0.126621		1.82548	0.180594
	0.569378	0.109426		0.569378	0.0824262		0.669294	0.12136		0.569378	0.149647		0.569378	0.12672		1.82817	0.180273
	0.569856	0.109439		0.569856	0.0824304		0.669772	0.121389		0.569856	0.149694		0.569856	0.12682		1.83087	0.180223
	0.570334	0.109453		0.570334	0.0824367		0.67025	0.121415		0.570334	0.149741		0.570334	0.126921		1.83358	0.180092
	0.570812	0.109469		0.570812	0.0824441		0.670728	0.121424		0.570812	0.149789		0.570812	0.127025		1.8363	0.179982
	0.57129	0.109488		0.57129	0.082453		0.671206	0.121416		0.57129	0.149837		0.57129	0.127132		1.83902	0.179792
	0.571768	0.109507		0.571768	0.0824625		0.671684	0.121396		0.571768	0.149886		0.571768	0.127241		1.84175	0.179731
	0.572246	0.109526		0.572246	0.0824735		0.672162	0.121381		0.572246	0.149937		0.572246	0.127351		1.84449	0.179471
	0.572724	0.109544		0.572724	0.082485		0.67264	0.121379		0.572724	0.149989		0.572724	0.127461		1.84724	0.17913
	0.573202	0.109561		0.573202	0.0824971		0.673118	0.121395		0.573202	0.150042		0.573202	0.127572		1.85	0.17872
	0.57368	0.109576		0.57368	0.0825092		0.673596	0.121416		0.57368	0.150093		0.57368	0.127681		1.85277	0.17878
	0.574158	0.10959		0.574158	0.0825202		0.674074	0.121429		0.574158	0.150141		0.574158	0.127791		1.85554	0.17892
	0.574637	0.109604		0.574637	0.0825286		0.674552	0.121422		0.574637	0.150187		0.574637	0.127901		1.85832	0.17866
	0.575115	0.109619		0.575115	0.0825355		0.675031	0.121395		0.575115	0.150231		0.575115	0.128015		1.86111	0.17853
	0.575593	0.109634		0.575593	0.0825407		0.675509	0.121362		0.575593	0.150274		0.575593	0.128128		1.86391	0.1784
	0.576071	0.109649		0.576071	0.082546		0.675987	0.121332		0.576071	0.150318		0.576071	0.128243		1.86672	0.17816
	0.576549	0.109665		0.576549	0.0825528		0.676465	0.121317		0.576549	0.150363		0.576549	0.128356		1.86953	0.17817
	0.577027	0.109681		0.577027	0.0825612		0.676943	0.121314		0.577027	0.15041		0.577027	0.128469		1.87236	0.177901
	0.577505	0.109697		0.577505	0.0825712		0.677421	0.121315		0.577505	0.150459		0.577505	0.128581		1.87519	0.178051
	0.577983	0.109714		0.577983	0.0825827		0.677899	0.12131		0.577983	0.150511		0.577983	0.128691		1.87803	0.177941
	0.578461	0.109733		0.578461	0.0825943		0.678377	0.121298		0.578461	0.150563		0.578461	0.128803		1.88088	0.177971
	0.578939	0.109751		0.578939	0.0826058		0.678855	0.121282		0.578939	0.150616		0.578939	0.128917		1.88374	0.178001
	0.579417	0.10977		0.579417	0.0826153		0.679333	0.121268		0.579417	0.150667		0.579417	0.129033		1.88661	0.177761
	0.579895	0.109789		0.579895	0.0826232		0.679811	0.121262		0.579895	0.150718		0.579895	0.129153		1.88948	0.177881
	0.580373	0.109807		0.580373	0.0826295		0.680289	0.121259		0.580373	0.150766		0.580373	0.129274		1.89237	0.178011
	0.580851	0.109824		0.580851	0.0826353		0.680767	0.121254		0.580851	0.150814		0.580851	0.129395		1.89526	0.1781
	0.581329	0.109841		0.581329	0.0826416		0.681245	0.121242		0.581329	0.150863		0.581329	0.129517		1.89816	0.177761
	0.581808	0.109856		0.581808	0.0826505		0.681723	0.121221		0.581808	0.150912		0.581808	0.129639		1.90107	0.177601
	0.582286	0.109871		0.582286	0.082661		0.682202	0.121195		0.582286	0.150962		0.582286	0.129762		1.90399	0.177482
	0.582764	0.109888		0.582764	0.0826736		0.68268	0.12117		0.582764	0.151013		0.582764	0.129885		1.90692	0.177911
	0.583242	0.109904		0.583242	0.0826862		0.683158	0.121148		0.583242	0.151062		0.583242	0.13001		1.90986	0.177981
	0.58372	0.109923		0.58372	0.0826978		0.683636	0.121129		0.58372	0.151109		0.58372	0.130136		1.91281	0.177761
	0.584198	0.109941		0.584198	0.0827072		0.684114	0.121112		0.584198	0.151154		0.584198	0.130263		1.91577	0.17812
	0.584676	0.10996		0.584676	0.0827162		0.684592	0.121095		0.584676	0.151199		0.584676	0.13039		1.91873	0.17845
	0.585154	0.109978		0.585154	0.0827251		0.68507	0.121079		0.585154	0.151245		0.585154	0.130518		1.92171	0.17888
	0.585632	0.109996		0.585632	0.0827356		0.685548	0.121068		0.585632	0.151292		0.585632	0.130646		1.92469	0.17887
	0.58611	0.110013		0.58611	0.0827466		0.686026	0.121062		0.58611	0.151342		0.58611	0.130774		1.92768	0.17897
	0.586588	0.11003		0.586588	0.0827577		0.686504	0.121062		0.586588	0.151393		0.586588	0.130903		1.93069	0.179371
	0.587066	0.110047		0.587066	0.0827671		0.686982	0.121062		0.587066	0.151444		0.587066	0.131033		1.9337	0.179361
	0.587544	0.110063		0.587544	0.082774		0.68746	0.12106		0.587544	0.151492		0.587544	0.131166		1.93672	0.17912
	0.588022	0.110077		0.588022	0.0827787		0.687938	0.121052		0.588022	0.151536		0.588022	0.131301		1.93975	0.17907
	0.5885	0.11009		0.5885	0.0827824		0.688416	0.12104		0.5885	0.151577		0.5885	0.13144		1.94279	0.179381
	0.588979	0.110102		0.588979	0.0827866		0.688894	0.121027		0.588979	0.151617		0.588979	0.131581		1.94584	0.179651
	0.589457	0.110114		0.589457	0.0827923		0.689373	0.121015		0.589457	0.151659		0.589457	0.131721		1.9489	0.179371
	0.589935	0.110127		0.589935	0.0827992		0.689851	0.121007		0.589935	0.151702		0.589935	0.131858		1.95197	0.179671
	0.590413	0.110142		0.590413	0.0828081		0.690329	0.121002		0.590413	0.151749		0.590413	0.131993		1.95505	0.180052
	0.590891	0.110158		0.590891	0.0828186		0.690807	0.121002		0.590891	0.151799		0.590891	0.132127		1.95814	0.180343
	0.591369	0.110175		0.591369	0.0828302		0.691285	0.121003		0.591369	0.151848		0.591369	0.132262		1.96123	0.180454
	0.591847	0.110193		0.591847	0.0828423		0.691763	0.121005		0.591847	0.151896		0.591847	0.132401		1.96434	0.180735
	0.592325	0.110211		0.592325	0.0828549		0.692241	0.121006		0.592325	0.151943		0.592325	0.132545		1.96746	0.181137
	0.592803	0.11023		0.592803	0.0828686		0.692719	0.121007		0.592803	0.151989		0.592803	0.132692		1.97059	0.181489
	0.593281	0.11025		0.593281	0.0828822		0.693197	0.121007		0.593281	0.152035		0.593281	0.13284		1.97373	0.181207
	0.593759	0.11027		0.593759	0.0828954		0.693675	0.121006		0.593759	0.152078		0.593759	0.132986		1.97687	0.18167
	0.594237	0.11029		0.594237	0.0829075		0.694153	0.121005		0.594237	0.152121		0.594237	0.13313		1.98003	0.181902
	0.594715	0.110308		0.594715	0.082918		0.694631	0.121004		0.594715	0.152163		0.594715	0.133272		1.9832	0.182366
	0.595193	0.110324		0.595193	0.0829258		0.695109	0.121005		0.595193	0.152203		0.595193	0.133411		1.98638	0.182456
	0.595671	0.110338		0.595671	0.0829327		0.695587	0.121007		0.595671	0.152245		0.595671	0.133551		1.98957	0.183082
	0.59615	0.110352		0.59615	0.0829385		0.696065	0.121011		0.59615	0.152288		0.59615	0.133693		1.99277	0.183274
	0.596628	0.110367		0.596628	0.0829453		0.696544	0.121014		0.596628	0.152333		0.596628	0.133837		1.99597	0.183294
	0.597106	0.110385		0.597106	0.0829537		0.697022	0.121016		0.597106	0.152381		0.597106	0.133985		1.99919	0.183719
	0.597584	0.110405		0.597584	0.0829653		0.6975	0.121016		0.597584	0.152429		0.597584	0.134137		2.00242	0.184195
	0.598062	0.110427		0.598062	0.0829789		0.697978	0.121016		0.598062	0.152476		0.598062	0.134291		2.00566	0.184266
	0.59854	0.110447		0.59854	0.0829926		0.698456	0.121017		0.59854	0.152521		0.59854	0.134447		2.00891	0.184529
	0.599018	0.110467		0.599018	0.0830068		0.698934	0.121019		0.599018	0.152564		0.599018	0.134603		2.01218	0.184519
	0.599496	0.110486		0.599496	0.08302		0.699412	0.121026		0.599496	0.152605		0.599496	0.134758		2.01545	0.185036
	0.599974	0.110504		0.599974	0.083032		0.69989	0.121036		0.599974	0.152647		0.599974	0.134912		2.01873	0.1853
	0.600452	0.110521		0.600452	0.0830441		0.700368	0.121046		0.600452	0.15269		0.600452	0.135066		2.02202	0.1853
	0.60093	0.110539		0.60093	0.0830557		0.700846	0.121058		0.60093	0.152732		0.60093	0.135218		2.02533	0.185574
	0.601408	0.110555		0.601408	0.0830673		0.701324	0.121067		0.601408	0.152772		0.601408	0.135373		2.02864	0.185686
	0.601886	0.110571		0.601886	0.0830773		0.701802	0.121074		0.601886	0.152811		0.601886	0.135528		2.03197	0.186042
	0.602364	0.110586		0.602364	0.0830852		0.70228	0.121079		0.602364	0.152847		0.602364	0.135684		2.0353	0.186042
	0.602842	0.1106		0.602842	0.0830915		0.702758	0.121082		0.602842	0.152881		0.602842	0.13584		2.03865	0.186194
	0.603321	0.110614		0.603321	0.0830967		0.703236	0.121087		0.603321	0.152916		0.603321	0.135996		2.04201	0.186439
	0.603799	0.110629		0.603799	0.0831036		0.703715	0.121092		0.603799	0.152951		0.603799	0.13615		2.04538	0.186632
	0.604277	0.110644		0.604277	0.083113		0.704193	0.121099		0.604277	0.15299		0.604277	0.136305		2.04876	0.186938
	0.604755	0.110661		0.604755	0.0831251		0.704671	0.121107		0.604755	0.15303		0.604755	0.136461		2.05215	0.187101
	0.605233	0.11068		0.605233	0.0831393		0.705149	0.121116		0.605233	0.153072		0.605233	0.136621		2.05556	0.187509
	0.605711	0.1107		0.605711	0.0831525		0.705627	0.121127		0.605711	0.153113		0.605711	0.136783		2.05897	0.18757
	0.606189	0.11072		0.606189	0.0831635		0.706105	0.121138		0.606189	0.15315		0.606189	0.13695		2.0624	0.187856
	0.606667	0.110738		0.606667	0.0831709		0.706583	0.121149		0.606667	0.153184		0.606667	0.137119		2.06583	0.187723
	0.607145	0.110753		0.607145	0.0831756		0.707061	0.121158		0.607145	0.153213		0.607145	0.137289		2.06928	0.187928
	0.607623	0.110768		0.607623	0.0831798		0.707539	0.121166		0.607623	0.153241		0.607623	0.137456		2.07274	0.188265
	0.608101	0.110782		0.608101	0.0831851		0.708017	0.121174		0.608101	0.153268		0.608101	0.13762		2.07621	0.188582
	0.608579	0.110797		0.608579	0.0831924		0.708495	0.121183		0.608579	0.153296		0.608579	0.13778		2.0797	0.188776
	0.609057	0.110814		0.609057	0.0832024		0.708973	0.121193		0.609057	0.153326		0.609057	0.137937		2.08319	0.188643
	0.609535	0.110832		0.609535	0.0832135		0.709451	0.121203		0.609535	0.15336		0.609535	0.138094		2.0867	0.188838
	0.610013	0.11085		0.610013	0.0832245		0.709929	0.121212		0.610013	0.153394		0.610013	0.138251		2.09022	0.18895
	0.610492	0.110868		0.610492	0.0832345		0.710408	0.121219		0.610492	0.153428		0.610492	0.138411		2.09375	0.189268
	0.61097	0.110884		0.61097	0.0832445		0.710886	0.121224		0.61097	0.153459		0.61097	0.138573		2.09729	0.189524
	0.611448	0.1109		0.611448	0.083254		0.711364	0.121228		0.611448	0.153489		0.611448	0.138738		2.10085	0.189514
	0.611926	0.110916		0.611926	0.0832635		0.711842	0.121234		0.611926	0.153516		0.611926	0.138907		2.10441	0.189975
	0.612404	0.110934		0.612404	0.0832735		0.71232	0.121243		0.612404	0.153541		0.612404	0.139078		2.10799	0.190027
	0.612882	0.110953		0.612882	0.083284		0.712798	0.121255		0.612882	0.153565		0.612882	0.139251		2.11158	0.190099
	0.61336	0.110972		0.61336	0.0832961		0.713276	0.121269		0.61336	0.153587		0.61336	0.139424		2.11519	0.190232
	0.613838	0.110993		0.613838	0.0833087		0.713754	0.121284		0.613838	0.153611		0.613838	0.139596		2.1188	0.190253
	0.614316	0.111012		0.614316	0.0833224		0.714232	0.121298		0.614316	0.153634		0.614316	0.139764		2.12243	0.190191
	0.614794	0.11103		0.614794	0.083334		0.71471	0.121312		0.614794	0.153658		0.614794	0.13993		2.12607	0.190294
	0.615272	0.111045		0.615272	0.083344		0.715188	0.121326		0.615272	0.153683		0.615272	0.140094		2.12973	0.190787
	0.61575	0.111059		0.61575	0.0833503		0.715666	0.12134		0.61575	0.153706		0.61575	0.140258		2.13339	0.191137
	0.616228	0.111073		0.616228	0.0833545		0.716144	0.121355		0.616228	0.153729		0.616228	0.140424		2.13707	0.191147
	0.616706	0.111087		0.616706	0.0833571		0.716622	0.121371		0.616706	0.153751		0.616706	0.14059		2.14076	0.19125
	0.617184	0.111101		0.617184	0.0833608		0.7171	0.121386		0.617184	0.153772		0.617184	0.140758		2.14446	0.19124
	0.617663	0.111117		0.617663	0.0833661		0.717579	0.1214		0.617663	0.153792		0.617663	0.140927		2.14818	0.191425
	0.618141	0.111134		0.618141	0.0833745		0.718057	0.121413		0.618141	0.153812		0.618141	0.141098		2.15191	0.19124
	0.618619	0.111151		0.618619	0.083385		0.718535	0.121425		0.618619	0.153832		0.618619	0.141269		2.15565	0.191394
	0.619097	0.111169		0.619097	0.0833966		0.719013	0.121438		0.619097	0.153852		0.619097	0.141441		2.15941	0.191579
	0.619575	0.111186		0.619575	0.0834087		0.719491	0.121452		0.619575	0.153872		0.619575	0.141611		2.16318	0.191703
	0.620053	0.111203		0.620053	0.0834197		0.719969	0.121466		0.620053	0.15389		0.620053	0.14178		2.16696	0.191888
	0.620531	0.111221		0.620531	0.0834292		0.720447	0.12148		0.620531	0.153907		0.620531	0.141947		2.17075	0.191909
	0.621009	0.111239		0.621009	0.0834376		0.720925	0.121494		0.621009	0.153922		0.621009	0.142114		2.17456	0.19228
	0.621487	0.111258		0.621487	0.083446		0.721403	0.121508		0.621487	0.153936		0.621487	0.142279		2.17838	0.19226
	0.621965	0.111277		0.621965	0.0834555		0.721881	0.121522		0.621965	0.15395		0.621965	0.142443		2.18222	0.192415
	0.622443	0.111297		0.622443	0.0834666		0.722359	0.121536		0.622443	0.153965		0.622443	0.142607		2.18607	0.192528
	0.622921	0.111317		0.622921	0.0834792		0.722837	0.121551		0.622921	0.153981		0.622921	0.14277		2.18993	0.192735
	0.623399	0.111337		0.623399	0.0834918		0.723315	0.121567		0.623399	0.153998		0.623399	0.142933		2.19381	0.192941
	0.623877	0.111356		0.623877	0.0835045		0.723793	0.121584		0.623877	0.154016		0.623877	0.143095		2.1977	0.19322
	0.624355	0.111374		0.624355	0.0835145		0.724271	0.121601		0.624355	0.154032		0.624355	0.143258		2.2016	0.193334
	0.624834	0.11139		0.624834	0.0835218		0.72475	0.121617		0.624834	0.154045		0.624834	0.143421		2.20552	0.193655
	0.625312	0.111405		0.625312	0.0835276		0.725228	0.121634		0.625312	0.154056		0.625312	0.143585		2.20945	0.193924
	0.62579	0.111421		0.62579	0.0835318		0.725706	0.121653		0.62579	0.154064		0.62579	0.14375		2.21339	0.193852
	0.626268	0.111436		0.626268	0.0835371		0.726184	0.121674		0.626268	0.154071		0.626268	0.143914		2.21735	0.193976
	0.626746	0.111452		0.626746	0.0835439		0.726662	0.121694		0.626746	0.154078		0.626746	0.144079		2.22133	0.194142
	0.627224	0.111468		0.627224	0.0835524		0.72714	0.121716		0.627224	0.154086		0.627224	0.144243		2.22531	0.194515
	0.627702	0.111484		0.627702	0.0835624		0.727618	0.121736		0.627702	0.154095		0.627702	0.144405		2.22932	0.194587
	0.62818	0.111499		0.62818	0.0835724		0.728096	0.121757		0.62818	0.154105		0.62818	0.144566		2.23333	0.194691
	0.628658	0.111515		0.628658	0.0835818		0.728574	0.121778		0.628658	0.154117		0.628658	0.144724		2.23736	0.195065
	0.629136	0.111532		0.629136	0.0835892		0.729052	0.121799		0.629136	0.154127		0.629136	0.14488		2.24141	0.195324
	0.629614	0.11155		0.629614	0.0835955		0.72953	0.12182		0.629614	0.154136		0.629614	0.145034		2.24547	0.195907
	0.630092	0.111569		0.630092	0.0836013		0.730008	0.121842		0.630092	0.154145		0.630092	0.145188		2.24955	0.195917
	0.63057	0.111589		0.63057	0.0836082		0.730486	0.121863		0.63057	0.154154		0.63057	0.145342		2.25364	0.196073
	0.631048	0.111609		0.631048	0.0836171		0.730964	0.121885		0.631048	0.154162		0.631048	0.145497		2.25774	0.196667
	0.631526	0.111631		0.631526	0.0836287		0.731442	0.121905		0.631526	0.154171		0.631526	0.145654		2.26186	0.197178
	0.632005	0.111654		0.632005	0.0836408		0.731921	0.121926		0.632005	0.15418		0.632005	0.145811		2.266	0.197105
	0.632483	0.111677		0.632483	0.0836535		0.732399	0.121946		0.632483	0.154188		0.632483	0.145967		2.27015	0.197522
	0.632961	0.111701		0.632961	0.083665		0.732877	0.121967		0.632961	0.154194		0.632961	0.146121		2.27431	0.197564
	0.633439	0.111722		0.633439	0.083675		0.733355	0.121989		0.633439	0.154199		0.633439	0.146271		2.27849	0.198128
	0.633917	0.111742		0.633917	0.0836845		0.733833	0.122012		0.633917	0.154204		0.633917	0.14642		2.28269	0.198317
	0.634395	0.111761		0.634395	0.0836929		0.734311	0.122038		0.634395	0.154209		0.634395	0.146568		2.2869	0.198516
	0.634873	0.111781		0.634873	0.0837019		0.734789	0.122066		0.634873	0.154215		0.634873	0.146714		2.29113	0.198819
	0.635351	0.111803		0.635351	0.0837109		0.735267	0.122096		0.635351	0.154223		0.635351	0.146859		2.29537	0.198955
	0.635829	0.111826		0.635829	0.0837193		0.735745	0.122126		0.635829	0.154231		0.635829	0.147003		2.29963	0.199459
	0.636307	0.11185		0.636307	0.0837282		0.736223	0.122155		0.636307	0.154239		0.636307	0.147144		2.3039	0.199605
	0.636785	0.111876		0.636785	0.0837377		0.736701	0.122182		0.636785	0.154248		0.636785	0.147282		2.30819	0.199742
	0.637263	0.111901		0.637263	0.0837477		0.737179	0.122208		0.637263	0.154257		0.637263	0.147415		2.3125	0.199899
	0.637741	0.111928		0.637741	0.0837593		0.737657	0.122231		0.637741	0.154268		0.637741	0.147546		2.31682	0.200456
	0.638219	0.111956		0.638219	0.0837714		0.738135	0.122254		0.638219	0.154282		0.638219	0.147677		2.32116	0.200888
	0.638697	0.111982		0.638697	0.0837825		0.738613	0.122277		0.638697	0.154296		0.638697	0.147809		2.32552	0.20094
	0.639176	0.112006		0.639176	0.083792		0.739092	0.122303		0.639176	0.154309		0.639176	0.147941		2.32989	0.20113
	0.639654	0.112027		0.639654	0.0837999		0.73957	0.12233		0.639654	0.15432		0.639654	0.148074		2.33427	0.201498
	0.640132	0.112045		0.640132	0.0838072		0.740048	0.122359		0.640132	0.154328		0.640132	0.148205		2.33868	0.201361
	0.64061	0.112065		0.64061	0.0838157		0.740526	0.122389		0.64061	0.154335		0.64061	0.148333		2.3431	0.201751
	0.641088	0.112087		0.641088	0.0838262		0.741004	0.122418		0.641088	0.154341		0.641088	0.148455		2.34754	0.201931
	0.641566	0.112112		0.641566	0.0838388		0.741482	0.122446		0.641566	0.154346		0.641566	0.148573		2.35199	0.202321
	0.642044	0.112137		0.642044	0.0838525		0.74196	0.122472		0.642044	0.15435		0.642044	0.148688		2.35646	0.202606
	0.642522	0.112163		0.642522	0.0838652		0.742438	0.122498		0.642522	0.154354		0.642522	0.148799		2.36095	0.202945
	0.643	0.112191		0.643	0.0838757		0.742916	0.122523		0.643	0.15436		0.643	0.148907		2.36546	0.20305
	0.643478	0.112222		0.643478	0.0838847		0.743394	0.12255		0.643478	0.154369		0.643478	0.149015		2.36998	0.20323
	0.643956	0.112257		0.643956	0.0838931		0.743872	0.122576		0.643956	0.154383		0.643956	0.149122		2.37452	0.203569
	0.644434	0.112292		0.644434	0.0839026		0.74435	0.122603		0.644434	0.154398		0.644434	0.149228		2.37908	0.204131
	0.644912	0.112324		0.644912	0.0839131		0.744828	0.122629		0.644912	0.154413		0.644912	0.149336		2.38365	0.204704
	0.64539	0.112348		0.64539	0.0839242		0.745306	0.122655		0.64539	0.154424		0.64539	0.149444		2.38825	0.20515
	0.645868	0.112363		0.645868	0.0839358		0.745784	0.122682		0.645868	0.154431		0.645868	0.149554		2.39286	0.205618
	0.646347	0.112374		0.646347	0.0839463		0.746263	0.12271		0.646347	0.154434		0.646347	0.149662		2.39749	0.205724
	0.646825	0.112384		0.646825	0.0839553		0.746741	0.122742		0.646825	0.154436		0.646825	0.149768		2.40213	0.206342
	0.647303	0.112397		0.647303	0.0839616		0.747219	0.122776		0.647303	0.154439		0.647303	0.14987		2.4068	0.206512
	0.647781	0.112415		0.647781	0.0839648		0.747697	0.122811		0.647781	0.154444		0.647781	0.149967		2.41148	0.207142
	0.648259	0.112436		0.648259	0.0839658		0.748175	0.122845		0.648259	0.15445		0.648259	0.15006		2.41618	0.208221
	0.648737	0.11246		0.648737	0.0839658		0.748653	0.122878		0.648737	0.154456		0.648737	0.15015		2.4209	0.208361
	0.649215	0.112486		0.649215	0.0839679		0.749131	0.12291		0.649215	0.154464		0.649215	0.150235		2.42564	0.209164
	0.649693	0.112515		0.649693	0.0839727		0.749609	0.122943		0.649693	0.154474		0.649693	0.150318		2.43039	0.209476
	0.650171	0.112545		0.650171	0.0839816		0.750087	0.122976		0.650171	0.154485		0.650171	0.150398		2.43517	0.210475
	0.650649	0.112571		0.650649	0.0839937		0.750565	0.123009		0.650649	0.154495		0.650649	0.150476		2.43996	0.211056
	0.651127	0.112588		0.651127	0.0840059		0.751043	0.123041		0.651127	0.154498		0.651127	0.150551		2.44477	0.211941
	0.651605	0.112594		0.651605	0.0840164		0.751521	0.123072		0.651605	0.154493		0.651605	0.150625		2.4496	0.212556
	0.652083	0.112588		0.652083	0.0840243		0.751999	0.1231		0.652083	0.154479		0.652083	0.1507		2.45446	0.213303
	0.652561	0.112574		0.652561	0.084029		0.752477	0.123128		0.652561	0.154458		0.652561	0.150776		2.45933	0.214355
	0.653039	0.112558		0.653039	0.0840312		0.752955	0.123157		0.653039	0.154436		0.653039	0.150851		2.46421	0.215464
	0.653518	0.112548		0.653518	0.0840327		0.753434	0.123188		0.653518	0.154419		0.653518	0.150924		2.46912	0.216619
	0.653996	0.112547		0.653996	0.0840348		0.753912	0.123222		0.653996	0.15441		0.653996	0.150994		2.47405	0.217941
	0.654474	0.112555		0.654474	0.0840385		0.75439	0.123257		0.654474	0.15441		0.654474	0.151059		2.479	0.219246
	0.654952	0.112568		0.654952	0.0840449		0.754868	0.123293		0.654952	0.154415		0.654952	0.15112		2.48397	0.220587
	0.65543	0.112582		0.65543	0.0840538		0.755346	0.123326		0.65543	0.154421		0.65543	0.151179		2.48896	0.221888
	0.655908	0.112595		0.655908	0.0840644		0.755824	0.123356		0.655908	0.154423		0.655908	0.151235		2.49396	0.223471
	0.656386	0.112604		0.656386	0.0840754		0.756302	0.123383		0.656386	0.154421		0.656386	0.151289		2.49899	0.224714
	0.656864	0.112613		0.656864	0.0840849		0.75678	0.123408		0.656864	0.154416		0.656864	0.15134		2.50404	0.226463
	0.657342	0.112621		0.657342	0.0840928		0.757258	0.123432		0.657342	0.154411		0.657342	0.151388		2.50911	0.228119
	0.65782	0.112632		0.65782	0.0840997		0.757736	0.123456		0.65782	0.15441		0.65782	0.151429		2.5142	0.230275
	0.658298	0.112647		0.658298	0.084106		0.758214	0.123483		0.658298	0.154415		0.658298	0.151465		2.51931	0.231437
	0.658776	0.112669		0.658776	0.0841144		0.758692	0.123514		0.658776	0.154427		0.658776	0.151494		2.52444	0.233292
	0.659254	0.112702		0.659254	0.0841255		0.75917	0.123547		0.659254	0.154449		0.659254	0.151515		2.52959	0.235464
	0.659732	0.112754		0.659732	0.0841397		0.759648	0.123581		0.659732	0.154485		0.659732	0.151528		2.53476	0.237383
	0.66021	0.112826		0.66021	0.0841577		0.760126	0.123615		0.66021	0.154535		0.66021	0.151533		2.53996	0.239471
	0.660689	0.112915		0.660689	0.0841777		0.760605	0.123647		0.660689	0.154599		0.660689	0.151533		2.54517	0.241581
	0.661167	0.113013		0.661167	0.0841988		0.761083	0.123677		0.661167	0.154668		0.661167	0.151532		2.55041	0.24369
	0.661645	0.113104		0.661645	0.0842183		0.761561	0.123707		0.661645	0.154731		0.661645	0.151536		2.55567	0.245809
	0.662123	0.113171		0.662123	0.0842336		0.762039	0.123737		0.662123	0.154777		0.662123	0.151549		2.56095	0.247785
	0.662601	0.1132		0.662601	0.0842431		0.762517	0.123767		0.662601	0.154796		0.662601	0.151572		2.56625	0.250266
	0.663079	0.113189		0.663079	0.0842457		0.762995	0.123798		0.663079	0.154787		0.663079	0.151604		2.57158	0.252607
	0.663557	0.113144		0.663557	0.0842431		0.763473	0.12383		0.663557	0.154755		0.663557	0.151637		2.57692	0.254866
	0.664035	0.113084		0.664035	0.0842373		0.763951	0.123861		0.664035	0.154713		0.664035	0.151663		2.58229	0.257316
	0.664513	0.113028		0.664513	0.0842325		0.764429	0.123892		0.664513	0.154676		0.664513	0.151678		2.58768	0.259948
	0.664991	0.112995		0.664991	0.0842294		0.764907	0.123925		0.664991	0.154653		0.664991	0.151678		2.5931	0.263143
	0.665469	0.112989		0.665469	0.0842294		0.765385	0.123958		0.665469	0.15465		0.665469	0.151667		2.59853	0.26542
	0.665947	0.113007		0.665947	0.0842309		0.765863	0.12399		0.665947	0.154664		0.665947	0.15165		2.60399	0.268029
	0.666425	0.113035		0.666425	0.0842336		0.766341	0.12402		0.666425	0.154686		0.666425	0.151629		2.60947	0.270629
	0.666903	0.11306		0.666903	0.0842362		0.766819	0.124048		0.666903	0.154708		0.666903	0.151609		2.61498	0.273344
	0.667381	0.113076		0.667381	0.0842388		0.767297	0.124074		0.667381	0.154725		0.667381	0.151593		2.62051	0.276201
	0.66786	0.113085		0.66786	0.084242		0.767776	0.124099		0.66786	0.154736		0.66786	0.151578		2.62606	0.279064
	0.668338	0.113097		0.668338	0.0842483		0.768254	0.124123		0.668338	0.154749		0.668338	0.151561		2.63163	0.281832
	0.668816	0.113121		0.668816	0.0842578		0.768732	0.124148		0.668816	0.15477		0.668816	0.151541		2.63723	0.284746
	0.669294	0.11316		0.669294	0.0842705		0.76921	0.124172		0.669294	0.154801		0.669294	0.151515		2.64286	0.287216
	0.669772	0.113206		0.669772	0.0842863		0.769688	0.124196		0.669772	0.154841		0.669772	0.151483		2.6485	0.289147
	0.67025	0.113249		0.67025	0.0843021		0.770166	0.124221		0.67025	0.154879		0.67025	0.151448		2.65418	0.291746
	0.670728	0.113278		0.670728	0.0843169		0.770644	0.124248		0.670728	0.154911		0.670728	0.151411		2.65987	0.29397
	0.671206	0.11329		0.671206	0.084329		0.771122	0.124277		0.671206	0.154931		0.671206	0.151374		2.66559	0.295695
	0.671684	0.113292		0.671684	0.084339		0.7716	0.124308		0.671684	0.154947		0.671684	0.151335		2.67134	0.297295
	0.672162	0.113298		0.672162	0.0843491		0.772078	0.12434		0.672162	0.154965		0.672162	0.151294		2.67711	0.29869
	0.67264	0.113318		0.67264	0.0843591		0.772556	0.124372		0.67264	0.154995		0.67264	0.151247		2.6829	0.299945
	0.673118	0.113352		0.673118	0.0843701		0.773034	0.124402		0.673118	0.155037		0.673118	0.151196		2.68872	0.300897
	0.673596	0.113393		0.673596	0.0843802		0.773512	0.124431		0.673596	0.155083		0.673596	0.151141		2.69457	0.30164
	0.674074	0.113426		0.674074	0.0843881		0.77399	0.12446		0.674074	0.155124		0.674074	0.151086		2.70044	0.302238
	0.674552	0.113442		0.674552	0.0843912		0.774468	0.124488		0.674552	0.155152		0.674552	0.151033		2.70633	0.302357
	0.675031	0.113442		0.675031	0.0843912		0.774947	0.124518		0.675031	0.155166		0.675031	0.150981		2.71225	0.302517
	0.675509	0.113433		0.675509	0.0843912		0.775425	0.124547		0.675509	0.155173		0.675509	0.150927		2.7182	0.302663
	0.675987	0.113427		0.675987	0.0843939		0.775903	0.124576		0.675987	0.155182		0.675987	0.150871		2.72418	0.30249
	0.676465	0.113433		0.676465	0.0844013		0.776381	0.124604		0.676465	0.155201		0.676465	0.15081		2.73018	0.302038
	0.676943	0.113448		0.676943	0.0844134		0.776859	0.124631		0.676943	0.155228		0.676943	0.150746		2.7362	0.301308
	0.677421	0.113467		0.677421	0.0844276		0.777337	0.12466		0.677421	0.155259		0.677421	0.150678		2.74226	0.301017
	0.677899	0.113482		0.677899	0.0844403		0.777815	0.124689		0.677899	0.155287		0.677899	0.150607		2.74834	0.300222
	0.678377	0.11349		0.678377	0.0844509		0.778293	0.124718		0.678377	0.155312		0.678377	0.150534		2.75444	0.299205
	0.678855	0.113495		0.678855	0.0844593		0.778771	0.124747		0.678855	0.155336		0.678855	0.150458		2.76058	0.298559
	0.679333	0.113502		0.679333	0.0844672		0.779249	0.124774		0.679333	0.155363		0.679333	0.150377		2.76674	0.297637
	0.679811	0.113514		0.679811	0.0844762		0.779727	0.124799		0.679811	0.155397		0.679811	0.150295		2.77293	0.296757
	0.680289	0.11353		0.680289	0.0844862		0.780205	0.124823		0.680289	0.155436		0.680289	0.150212		2.77915	0.295761
	0.680767	0.113545		0.680767	0.0844962		0.780683	0.124847		0.680767	0.155476		0.680767	0.150128		2.78539	0.294741
	0.681245	0.113554		0.681245	0.0845036		0.781161	0.12487		0.681245	0.155512		0.681245	0.150045		2.79167	0.294205
	0.681723	0.113558		0.681723	0.0845089		0.781639	0.124895		0.681723	0.155543		0.681723	0.149962		2.79797	0.293606
	0.682202	0.113558		0.682202	0.0845126		0.782118	0.12492		0.682202	0.155571		0.682202	0.149877		2.8043	0.292863
	0.68268	0.113558		0.68268	0.0845163		0.782596	0.124947		0.68268	0.155601		0.68268	0.14979		2.81066	0.292279
	0.683158	0.113562		0.683158	0.084521		0.783074	0.124975		0.683158	0.155635		0.683158	0.149701		2.81705	0.291656
	0.683636	0.113567		0.683636	0.0845273		0.783552	0.125004		0.683636	0.155671		0.683636	0.149609		2.82346	0.291111
	0.684114	0.113574		0.684114	0.0845347		0.78403	0.125033		0.684114	0.15571		0.684114	0.149517		2.82991	0.29093
	0.684592	0.113579		0.684592	0.0845426		0.784508	0.125061		0.684592	0.15575		0.684592	0.149424		2.83638	0.290529
	0.68507	0.113584		0.68507	0.0845495		0.784986	0.125088		0.68507	0.155791		0.68507	0.149328		2.84289	0.289869
	0.685548	0.113593		0.685548	0.0845569		0.785464	0.125114		0.685548	0.155834		0.685548	0.149228		2.84943	0.289521
	0.686026	0.113606		0.686026	0.0845638		0.785942	0.125139		0.686026	0.155883		0.686026	0.149124		2.85599	0.289237
	0.686504	0.113624		0.686504	0.0845706		0.78642	0.125162		0.686504	0.155934		0.686504	0.149018		2.86259	0.288837
	0.686982	0.113644		0.686982	0.0845769		0.786898	0.125184		0.686982	0.155986		0.686982	0.148911		2.86921	0.288953
	0.68746	0.113663		0.68746	0.0845822		0.787376	0.125205		0.68746	0.156038		0.68746	0.148803		2.87587	0.288837
	0.687938	0.113679		0.687938	0.0845859		0.787854	0.125227		0.687938	0.156087		0.687938	0.148696		2.88256	0.288567
	0.688416	0.11369		0.688416	0.0845886		0.788332	0.125251		0.688416	0.156135		0.688416	0.148589		2.88928	0.288283
	0.688894	0.113699		0.688894	0.0845912		0.78881	0.125277		0.688894	0.156183		0.688894	0.148481		2.89603	0.288657
	0.689373	0.113708		0.689373	0.0845954		0.789289	0.125304		0.689373	0.156232		0.689373	0.148371		2.90281	0.28858
	0.689851	0.113719		0.689851	0.0846012		0.789767	0.125333		0.689851	0.156283		0.689851	0.148259		2.90962	0.288386
	0.690329	0.113732		0.690329	0.0846091		0.790245	0.125362		0.690329	0.156336		0.690329	0.148144		2.91647	0.287936
	0.690807	0.113748		0.690807	0.0846192		0.790723	0.125391		0.690807	0.15639		0.690807	0.148028		2.92335	0.28764
	0.691285	0.113766		0.691285	0.0846302		0.791201	0.12542		0.691285	0.156448		0.691285	0.147911		2.93026	0.287114
	0.691763	0.113785		0.691763	0.0846419		0.791679	0.125447		0.691763	0.156507		0.691763	0.147793		2.9372	0.287281
	0.692241	0.113804		0.692241	0.0846529		0.792157	0.125476		0.692241	0.156569		0.692241	0.147674		2.94418	0.286985
	0.692719	0.113824		0.692719	0.084663		0.792635	0.125505		0.692719	0.156633		0.692719	0.147556		2.95119	0.286896
	0.693197	0.113843		0.693197	0.0846714		0.793113	0.125536		0.693197	0.156698		0.693197	0.147439		2.95823	0.286216
	0.693675	0.113863		0.693675	0.0846793		0.793591	0.125567		0.693675	0.156763		0.693675	0.147321		2.96531	0.286357
	0.694153	0.113883		0.694153	0.0846862		0.794069	0.1256		0.694153	0.156828		0.694153	0.147202		2.97242	0.285781
	0.694631	0.113904		0.694631	0.084693		0.794547	0.125632		0.694631	0.156893		0.694631	0.14708		2.97957	0.285116
	0.695109	0.113925		0.695109	0.0847004		0.795025	0.125661		0.695109	0.156957		0.695109	0.146957		2.98675	0.284631
	0.695587	0.113947		0.695587	0.0847078		0.795503	0.125689		0.695587	0.157022		0.695587	0.146832		2.99396	0.284261
	0.696065	0.113967		0.696065	0.0847157		0.795981	0.125715		0.696065	0.157086		0.696065	0.146707		3.00121	0.284082
	0.696544	0.113986		0.696544	0.0847231		0.79646	0.125741		0.696544	0.157151		0.696544	0.146583		3.0085	0.283853
	0.697022	0.114003		0.697022	0.0847305		0.796938	0.125768		0.697022	0.157214		0.697022	0.146459		3.01582	0.283509
	0.6975	0.114019		0.6975	0.0847369		0.797416	0.125798		0.6975	0.157277		0.6975	0.146335		3.02317	0.283077
	0.697978	0.114035		0.697978	0.0847437		0.797894	0.125831		0.697978	0.157341		0.697978	0.14621		3.03056	0.282721
	0.698456	0.114053		0.698456	0.0847511		0.798372	0.125866		0.698456	0.157406		0.698456	0.146084		3.03799	0.28234
	0.698934	0.114073		0.698934	0.0847601		0.79885	0.125902		0.698934	0.157472		0.698934	0.145958		3.04545	0.282416
	0.699412	0.114095		0.699412	0.0847706		0.799328	0.125937		0.699412	0.157539		0.699412	0.145832		3.05296	0.281933
	0.69989	0.114119		0.69989	0.0847828		0.799806	0.125971		0.69989	0.157609		0.69989	0.145706		3.06049	0.281566
	0.700368	0.114143		0.700368	0.0847944		0.800284	0.126004		0.700368	0.157679		0.700368	0.145581		3.06807	0.281629
	0.700846	0.114166		0.700846	0.0848055		0.800762	0.126036		0.700846	0.157749		0.700846	0.145455		3.07568	0.281009
	0.701324	0.114188		0.701324	0.084815		0.80124	0.126068		0.701324	0.157821		0.701324	0.145328		3.08333	0.280806
	0.701802	0.114209		0.701802	0.0848234		0.801718	0.126101		0.701802	0.157893		0.701802	0.145202		3.09102	0.280768
	0.70228	0.11423		0.70228	0.0848314		0.802196	0.126136		0.70228	0.157963		0.70228	0.145072		3.09875	0.280288
	0.702758	0.11425		0.702758	0.0848387		0.802674	0.12617		0.702758	0.158031		0.702758	0.144942		3.10652	0.2803
	0.703236	0.114271		0.703236	0.0848472		0.803152	0.126205		0.703236	0.158097		0.703236	0.14481		3.11432	0.279543
	0.703715	0.114291		0.703715	0.0848556		0.803631	0.12624		0.703715	0.158161		0.703715	0.144678		3.12217	0.279026
	0.704193	0.114313		0.704193	0.0848646		0.804109	0.126274		0.704193	0.158227		0.704193	0.144547		3.13005	0.278472
	0.704671	0.114335		0.704671	0.0848752		0.804587	0.126308		0.704671	0.158296		0.704671	0.144418		3.13797	0.277994
	0.705149	0.11436		0.705149	0.0848879		0.805065	0.126342		0.705149	0.158371		0.705149	0.144293		3.14594	0.277806
	0.705627	0.114387		0.705627	0.0849021		0.805543	0.126374		0.705627	0.158448		0.705627	0.144171		3.15394	0.277454
	0.706105	0.114414		0.706105	0.0849174		0.806021	0.126407		0.706105	0.158528		0.706105	0.144051		3.16199	0.277278
	0.706583	0.11444		0.706583	0.0849317		0.806499	0.12644		0.706583	0.158606		0.706583	0.14393		3.17008	0.27704
	0.707061	0.114464		0.707061	0.0849422		0.806977	0.126474		0.707061	0.158681		0.707061	0.143807		3.17821	0.276777
	0.707539	0.114485		0.707539	0.0849502		0.807455	0.12651		0.707539	0.158753		0.707539	0.143681		3.18638	0.276827
	0.708017	0.114505		0.708017	0.084956		0.807933	0.126548		0.708017	0.158824		0.708017	0.143554		3.19459	0.276852
	0.708495	0.114525		0.708495	0.0849613		0.808411	0.126588		0.708495	0.158895		0.708495	0.143426		3.20284	0.276388
	0.708973	0.114546		0.708973	0.0849681		0.808889	0.126626		0.708973	0.158967		0.708973	0.143299		3.21114	0.276113
	0.709451	0.114569		0.709451	0.0849766		0.809367	0.126665		0.709451	0.159042		0.709451	0.143173		3.21948	0.276238
	0.709929	0.114592		0.709929	0.084985		0.809845	0.126701		0.709929	0.159119		0.709929	0.143047		3.22786	0.2761
	0.710408	0.114616		0.710408	0.0849929		0.810323	0.126738		0.710408	0.159197		0.710408	0.142922		3.23629	0.275988
	0.710886	0.114638		0.710886	0.0849998		0.810802	0.126776		0.710886	0.159274		0.710886	0.142796		3.24476	0.276413
	0.711364	0.11466		0.711364	0.0850051		0.81128	0.126815		0.711364	0.159351		0.711364	0.142672		3.25328	0.276701
	0.711842	0.114682		0.711842	0.0850109		0.811758	0.126857		0.711842	0.159428		0.711842	0.142549		3.26184	0.276701
	0.71232	0.114705		0.71232	0.0850183		0.812236	0.1269		0.71232	0.159507		0.71232	0.142426		3.27045	0.276839
	0.712798	0.11473		0.712798	0.0850273		0.812714	0.126943		0.712798	0.159587		0.712798	0.142304		3.2791	0.277404
	0.713276	0.114755		0.713276	0.0850373		0.813192	0.126984		0.713276	0.159671		0.713276	0.14218		3.2878	0.278132
	0.713754	0.11478		0.713754	0.0850484		0.81367	0.127025		0.713754	0.159759		0.713754	0.142056		3.29654	0.278862
	0.714232	0.114804		0.714232	0.0850584		0.814148	0.127066		0.714232	0.159849		0.714232	0.141932		3.30533	0.278686
	0.71471	0.114826		0.71471	0.0850674		0.814626	0.127107		0.71471	0.15994		0.71471	0.141809		3.31417	0.279392
	0.715188	0.114848		0.715188	0.0850764		0.815104	0.127149		0.715188	0.160033		0.715188	0.141687		3.32306	0.279846
	0.715666	0.114871		0.715666	0.0850849		0.815582	0.127192		0.715666	0.160124		0.715666	0.141566		3.33199	0.280578
	0.716144	0.114895		0.716144	0.0850949		0.81606	0.127234		0.716144	0.160215		0.716144	0.141445		3.34097	0.281262
	0.716622	0.114923		0.716622	0.0851049		0.816538	0.127275		0.716622	0.160309		0.716622	0.141323		3.35	0.28135
	0.7171	0.114952		0.7171	0.085116		0.817016	0.127314		0.7171	0.160406		0.7171	0.141202		3.35908	0.281895
	0.717579	0.11498		0.717579	0.0851266		0.817494	0.127351		0.717579	0.160506		0.717579	0.141083		3.36821	0.282378
	0.718057	0.115007		0.718057	0.0851366		0.817973	0.127389		0.718057	0.16061		0.718057	0.140968		3.37738	0.282924
	0.718535	0.115031		0.718535	0.0851451		0.818451	0.127426		0.718535	0.160716		0.718535	0.140855		3.38661	0.283764
	0.719013	0.115055		0.719013	0.085153		0.818929	0.127464		0.719013	0.160822		0.719013	0.140743		3.39589	0.284006
	0.719491	0.115078		0.719491	0.0851604		0.819407	0.127504		0.719491	0.160928		0.719491	0.140632		3.40522	0.284669
	0.719969	0.115102		0.719969	0.0851678		0.819885	0.127545		0.719969	0.161034		0.719969	0.140519		3.4146	0.285807
	0.720447	0.115126		0.720447	0.0851752		0.820363	0.127587		0.720447	0.16114		0.720447	0.140404		3.42403	0.286819
	0.720925	0.11515		0.720925	0.0851837		0.820841	0.12763		0.720925	0.161247		0.720925	0.140289		3.43352	0.287268
	0.721403	0.115175		0.721403	0.0851932		0.821319	0.127673		0.721403	0.161357		0.721403	0.140175		3.44306	0.288335
	0.721881	0.1152		0.721881	0.0852048		0.821797	0.127715		0.721881	0.16147		0.721881	0.140063		3.45265	0.288927
	0.722359	0.115226		0.722359	0.0852175		0.822275	0.127755		0.722359	0.161587		0.722359	0.139953		3.46229	0.290244
	0.722837	0.115251		0.722837	0.0852312		0.822753	0.127793		0.722837	0.161708		0.722837	0.139843		3.47199	0.291578
	0.723315	0.115277		0.723315	0.0852444		0.823231	0.127829		0.723315	0.161832		0.723315	0.139733		3.48174	0.292551
	0.723793	0.115303		0.723793	0.0852566		0.823709	0.127865		0.723793	0.161958		0.723793	0.139623		3.49155	0.293801
	0.724271	0.11533		0.724271	0.0852682		0.824187	0.127903		0.724271	0.162087		0.724271	0.139513		3.50141	0.294963
	0.72475	0.115357		0.72475	0.0852798		0.824665	0.127945		0.72475	0.162218		0.72475	0.139404		3.51133	0.296678
	0.725228	0.115388		0.725228	0.085292		0.825144	0.127987		0.725228	0.162351		0.725228	0.139296		3.52131	0.298163
	0.725706	0.11542		0.725706	0.0853052		0.825622	0.128031		0.725706	0.162487		0.725706	0.13919		3.53134	0.299192
	0.726184	0.115456		0.726184	0.085319		0.8261	0.128073		0.726184	0.162625		0.726184	0.139086		3.54143	0.30103
	0.726662	0.115493		0.726662	0.0853311		0.826578	0.128114		0.726662	0.162766		0.726662	0.138981		3.55158	0.301746
	0.72714	0.115528		0.72714	0.0853417		0.827056	0.128153		0.72714	0.162909		0.72714	0.138877		3.56178	0.303169
	0.727618	0.115562		0.727618	0.0853496		0.827534	0.128191		0.727618	0.163051		0.727618	0.138776		3.57205	0.30477
	0.728096	0.115593		0.728096	0.085356		0.828012	0.128228		0.728096	0.163193		0.728096	0.138675		3.58237	0.30674
	0.728574	0.115622		0.728574	0.0853623		0.82849	0.128266		0.728574	0.163335		0.728574	0.138577		3.59275	0.308045
	0.729052	0.11565		0.729052	0.0853702		0.828968	0.128303		0.729052	0.163477		0.729052	0.13848
	0.72953	0.11568		0.72953	0.0853813		0.829446	0.128342		0.72953	0.163623		0.72953	0.138383
	0.730008	0.11571		0.730008	0.0853945		0.829924	0.128382		0.730008	0.163773		0.730008	0.138286
	0.730486	0.115741		0.730486	0.0854099		0.830402	0.128424		0.730486	0.163927		0.730486	0.138189
	0.730964	0.115773		0.730964	0.0854247		0.83088	0.128469		0.730964	0.164085		0.730964	0.13809
	0.731442	0.115804		0.731442	0.0854379		0.831358	0.128515		0.731442	0.164246		0.731442	0.137992
	0.731921	0.115835		0.731921	0.0854479		0.831836	0.128563		0.731921	0.164409		0.731921	0.137894
	0.732399	0.115866		0.732399	0.0854553		0.832315	0.12861		0.732399	0.164574		0.732399	0.137799
	0.732877	0.115898		0.732877	0.0854617		0.832793	0.128657		0.732877	0.164739		0.732877	0.137707
	0.733355	0.11593		0.733355	0.0854686		0.833271	0.1287		0.733355	0.164906		0.733355	0.137616
	0.733833	0.115962		0.733833	0.0854776		0.833749	0.128741		0.733833	0.165075		0.733833	0.137527
	0.734311	0.115996		0.734311	0.0854902		0.834227	0.128781		0.734311	0.165245		0.734311	0.137437
	0.734789	0.116029		0.734789	0.0855061		0.834705	0.128822		0.734789	0.165417		0.734789	0.137346
	0.735267	0.116063		0.735267	0.0855236		0.835183	0.128867		0.735267	0.165593		0.735267	0.137255
	0.735745	0.116096		0.735745	0.0855415		0.835661	0.128915		0.735745	0.165771		0.735745	0.137164
	0.736223	0.11613		0.736223	0.0855569		0.836139	0.128967		0.736223	0.165953		0.736223	0.137076
	0.736701	0.116165		0.736701	0.0855701		0.836617	0.129021		0.736701	0.166139		0.736701	0.136991
	0.737179	0.116201		0.737179	0.0855801		0.837095	0.129072		0.737179	0.166328		0.737179	0.136908
	0.737657	0.116237		0.737657	0.0855886		0.837573	0.12912		0.737657	0.166518		0.737657	0.136826
	0.738135	0.116273		0.738135	0.0855971		0.838051	0.129164		0.738135	0.166708		0.738135	0.136744
	0.738613	0.116308		0.738613	0.0856071		0.838529	0.129204		0.738613	0.166898		0.738613	0.13666
	0.739092	0.116343		0.739092	0.0856193		0.839007	0.129242		0.739092	0.167087		0.739092	0.136577
	0.73957	0.116375		0.73957	0.0856336		0.839486	0.129279		0.73957	0.167277		0.73957	0.136493
	0.740048	0.116407		0.740048	0.0856484		0.839964	0.129318		0.740048	0.167467		0.740048	0.136412
	0.740526	0.116437		0.740526	0.0856632		0.840442	0.129361		0.740526	0.16766		0.740526	0.136332
	0.741004	0.116466		0.741004	0.0856764		0.84092	0.129409		0.741004	0.167857		0.741004	0.136255
	0.741482	0.116494		0.741482	0.0856881		0.841398	0.12946		0.741482	0.168057		0.741482	0.136179
	0.74196	0.116522		0.74196	0.0856986		0.841876	0.129513		0.74196	0.168261		0.74196	0.136105
	0.742438	0.116552		0.742438	0.0857097		0.842354	0.129567		0.742438	0.168467		0.742438	0.13603
	0.742916	0.116584		0.742916	0.0857224		0.842832	0.129619		0.742916	0.168677		0.742916	0.135957
	0.743394	0.116619		0.743394	0.0857383		0.84331	0.129669		0.743394	0.168887		0.743394	0.135885
	0.743872	0.116657		0.743872	0.0857558		0.843788	0.129717		0.743872	0.169098		0.743872	0.135812
	0.74435	0.116696		0.74435	0.0857743		0.844266	0.129763		0.74435	0.169309		0.74435	0.135739
	0.744828	0.116732		0.744828	0.0857912		0.844744	0.129809		0.744828	0.169519		0.744828	0.135667
	0.745306	0.116765		0.745306	0.0858055		0.845222	0.129855		0.745306	0.16973		0.745306	0.135595
	0.745784	0.116795		0.745784	0.0858177		0.8457	0.129902		0.745784	0.169942		0.745784	0.135525
	0.746263	0.116823		0.746263	0.0858288		0.846179	0.129951		0.746263	0.170154		0.746263	0.135456
	0.746741	0.116852		0.746741	0.0858404		0.846657	0.130002		0.746741	0.170367		0.746741	0.135391
	0.747219	0.116883		0.747219	0.0858537		0.847135	0.130055		0.747219	0.170582		0.747219	0.135327
	0.747697	0.116919		0.747697	0.085869		0.847613	0.130109		0.747697	0.170797		0.747697	0.135265
	0.748175	0.116955		0.748175	0.085886		0.848091	0.130163		0.748175	0.17101		0.748175	0.135201
	0.748653	0.116992		0.748653	0.0859029		0.848569	0.130216		0.748653	0.171223		0.748653	0.135137
	0.749131	0.117028		0.749131	0.0859198		0.849047	0.130271		0.749131	0.171435		0.749131	0.135073
	0.749609	0.117064		0.749609	0.0859368		0.849525	0.130328		0.749609	0.171648		0.749609	0.135007
	0.750087	0.117099		0.750087	0.0859542		0.850003	0.13039		0.750087	0.171858		0.750087	0.134942
	0.750565	0.117135		0.750565	0.0859722		0.850481	0.130455		0.750565	0.172069		0.750565	0.134877
	0.751043	0.117172		0.751043	0.0859902		0.850959	0.130521		0.751043	0.172278		0.751043	0.134815
	0.751521	0.117209		0.751521	0.0860077		0.851437	0.130588		0.751521	0.172484		0.751521	0.134757
	0.751999	0.117245		0.751999	0.0860241		0.851915	0.130653		0.751999	0.172687		0.751999	0.134702
	0.752477	0.11728		0.752477	0.0860395		0.852393	0.13072		0.752477	0.172887		0.752477	0.134651
	0.752955	0.117313		0.752955	0.0860532		0.852871	0.130789		0.752955	0.173083		0.752955	0.1346
	0.753434	0.117345		0.753434	0.0860659		0.85335	0.130862		0.753434	0.173278		0.753434	0.13455
	0.753912	0.117378		0.753912	0.0860781		0.853828	0.130936		0.753912	0.17347		0.753912	0.134496
	0.75439	0.117412		0.75439	0.0860898		0.854306	0.131008		0.75439	0.17366		0.75439	0.13444
	0.754868	0.117446		0.754868	0.0861025		0.854784	0.131078		0.754868	0.173844		0.754868	0.134381
	0.755346	0.117478		0.755346	0.0861162		0.855262	0.131145		0.755346	0.174024		0.755346	0.134322
	0.755824	0.117509		0.755824	0.0861321		0.85574	0.131212		0.755824	0.174199		0.755824	0.134265
	0.756302	0.117538		0.756302	0.0861496		0.856218	0.131282		0.756302	0.174368		0.756302	0.13421
	0.75678	0.117566		0.75678	0.0861681		0.856696	0.131354		0.75678	0.174533		0.75678	0.13416
	0.757258	0.117594		0.757258	0.0861856		0.857174	0.131427		0.757258	0.174693		0.757258	0.134112
	0.757736	0.117622		0.757736	0.0862026		0.857652	0.131497		0.757736	0.174848		0.757736	0.134066
	0.758214	0.117651		0.758214	0.0862174		0.85813	0.131565		0.758214	0.174997		0.758214	0.134021
	0.758692	0.11768		0.758692	0.0862317		0.858608	0.131632		0.758692	0.175139		0.758692	0.133976
	0.75917	0.11771		0.75917	0.0862449		0.859086	0.131701		0.75917	0.175276		0.75917	0.13393
	0.759648	0.11774		0.759648	0.0862582		0.859564	0.131775		0.759648	0.175408		0.759648	0.133882
	0.760126	0.117769		0.760126	0.0862725		0.860042	0.131853		0.760126	0.175534		0.760126	0.133833
	0.760605	0.117797		0.760605	0.0862868		0.860521	0.131934		0.760605	0.175655		0.760605	0.133784
	0.761083	0.117825		0.761083	0.0863027		0.860999	0.132015		0.761083	0.175772		0.761083	0.133736
	0.761561	0.117853		0.761561	0.0863196		0.861477	0.132095		0.761561	0.175884		0.761561	0.133691
	0.762039	0.117883		0.762039	0.0863382		0.861955	0.132173		0.762039	0.17599		0.762039	0.133649
	0.762517	0.117915		0.762517	0.0863578		0.862433	0.132251		0.762517	0.17609		0.762517	0.133611
	0.762995	0.117948		0.762995	0.0863769		0.862911	0.13233		0.762995	0.176183		0.762995	0.133576
	0.763473	0.117982		0.763473	0.0863959		0.863389	0.132411		0.763473	0.176267		0.763473	0.133541
	0.763951	0.118016		0.763951	0.0864145		0.863867	0.132496		0.763951	0.176344		0.763951	0.133506
	0.764429	0.118047		0.764429	0.0864325		0.864345	0.132584		0.764429	0.176414		0.764429	0.13347
	0.764907	0.118076		0.764907	0.0864489		0.864823	0.132673		0.764907	0.176479		0.764907	0.133433
	0.765385	0.118102		0.765385	0.0864643		0.865301	0.132764		0.765385	0.176539		0.765385	0.133395
	0.765863	0.118127		0.765863	0.0864786		0.865779	0.132853		0.765863	0.176595		0.765863	0.133357
	0.766341	0.118152		0.766341	0.0864913		0.866257	0.132941		0.766341	0.176646		0.766341	0.133319
	0.766819	0.118177		0.766819	0.0865025		0.866735	0.133027		0.766819	0.17669		0.766819	0.133282
	0.767297	0.118202		0.767297	0.0865136		0.867213	0.133111		0.767297	0.176729		0.767297	0.133247
	0.767776	0.118229		0.767776	0.0865242		0.867692	0.133197		0.767776	0.176761		0.767776	0.133215
	0.768254	0.118255		0.768254	0.0865348		0.86817	0.133286		0.768254	0.176788		0.768254	0.133185
	0.768732	0.118282		0.768732	0.0865464		0.868648	0.133379		0.768732	0.176811		0.768732	0.133158
	0.76921	0.118308		0.76921	0.0865592		0.869126	0.133476		0.76921	0.176828		0.76921	0.133131
	0.769688	0.118336		0.769688	0.0865729		0.869604	0.133573		0.769688	0.176841		0.769688	0.133104
	0.770166	0.118363		0.770166	0.0865878		0.870082	0.133668		0.770166	0.176848		0.770166	0.133076
	0.770644	0.118392		0.770644	0.0866037		0.87056	0.133759		0.770644	0.176852		0.770644	0.133046
	0.771122	0.118422		0.771122	0.0866207		0.871038	0.133851		0.771122	0.176853		0.771122	0.133017
	0.7716	0.118452		0.7716	0.0866387		0.871516	0.133949		0.7716	0.176852		0.7716	0.132987
	0.772078	0.118482		0.772078	0.0866578		0.871994	0.134057		0.772078	0.176851		0.772078	0.132958
	0.772556	0.118511		0.772556	0.0866774		0.872472	0.134171		0.772556	0.176847		0.772556	0.132928
	0.773034	0.118541		0.773034	0.0866965		0.87295	0.134284		0.773034	0.17684		0.773034	0.132898
	0.773512	0.118569		0.773512	0.086714		0.873428	0.134389		0.773512	0.176828		0.773512	0.132868
	0.77399	0.118595		0.77399	0.0867304		0.873906	0.134483		0.77399	0.17681		0.77399	0.132839
	0.774468	0.11862		0.774468	0.0867453		0.874384	0.134574		0.774468	0.176789		0.774468	0.132813
	0.774947	0.118644		0.774947	0.0867596		0.874863	0.134668		0.774947	0.176767		0.774947	0.132789
	0.775425	0.118667		0.775425	0.0867744		0.875341	0.134772		0.775425	0.176746		0.775425	0.132768
	0.775903	0.11869		0.775903	0.0867893		0.875819	0.134884		0.775903	0.176725		0.775903	0.132749
	0.776381	0.118714		0.776381	0.0868041		0.876297	0.134995		0.776381	0.176704		0.776381	0.132731
	0.776859	0.118739		0.776859	0.086819		0.876775	0.135102		0.776859	0.176679		0.776859	0.132711
	0.777337	0.118764		0.777337	0.0868333		0.877253	0.135205		0.777337	0.17665		0.777337	0.132692
	0.777815	0.118791		0.777815	0.0868476		0.877731	0.135309		0.777815	0.176618		0.777815	0.132672
	0.778293	0.118818		0.778293	0.086863		0.878209	0.135421		0.778293	0.176584		0.778293	0.132653
	0.778771	0.118846		0.778771	0.0868784		0.878687	0.13554		0.778771	0.176549		0.778771	0.132636
	0.779249	0.118873		0.779249	0.0868938		0.879165	0.135663		0.779249	0.176513		0.779249	0.132619
	0.779727	0.118898		0.779727	0.0869081		0.879643	0.135786		0.779727	0.176478		0.779727	0.132604
	0.780205	0.118921		0.780205	0.0869208		0.880121	0.135905		0.780205	0.176442		0.780205	0.13259
	0.780683	0.118942		0.780683	0.0869341		0.880599	0.13602		0.780683	0.176404		0.780683	0.132576
	0.781161	0.118963		0.781161	0.0869479		0.881077	0.136128		0.781161	0.176367		0.781161	0.132561
	0.781639	0.118984		0.781639	0.0869643		0.881555	0.136229		0.781639	0.17633		0.781639	0.132545
	0.782118	0.119008		0.782118	0.0869834		0.882034	0.136323		0.782118	0.176293		0.782118	0.132529
	0.782596	0.119033		0.782596	0.0870031		0.882512	0.136415		0.782596	0.176257		0.782596	0.132512
	0.783074	0.119061		0.783074	0.0870222		0.88299	0.136515		0.783074	0.176219		0.783074	0.132497
	0.783552	0.11909		0.783552	0.0870392		0.883468	0.136631		0.783552	0.176182		0.783552	0.132485
	0.78403	0.11912		0.78403	0.087054		0.883946	0.136763		0.78403	0.176144		0.78403	0.132477
	0.784508	0.11915		0.784508	0.0870673		0.884424	0.136898		0.784508	0.176107		0.784508	0.13247
	0.784986	0.119181		0.784986	0.08708		0.884902	0.137022		0.784986	0.176072		0.784986	0.132464
	0.785464	0.119213		0.785464	0.0870938		0.88538	0.137127		0.785464	0.17604		0.785464	0.132458
	0.785942	0.119245		0.785942	0.0871087		0.885858	0.137215		0.785942	0.176009		0.785942	0.132451
	0.78642	0.119275		0.78642	0.0871235		0.886336	0.137302		0.78642	0.17598		0.78642	0.132443
	0.786898	0.119304		0.786898	0.0871384		0.886814	0.137402		0.786898	0.175952		0.786898	0.132436
	0.787376	0.119332		0.787376	0.0871533		0.887292	0.137522		0.787376	0.175926		0.787376	0.132432
	0.787854	0.119358		0.787854	0.0871671		0.88777	0.137654		0.787854	0.175901		0.787854	0.132428
	0.788332	0.119385		0.788332	0.0871819		0.888248	0.137785		0.788332	0.175879		0.788332	0.132424
	0.78881	0.119411		0.78881	0.0871979		0.888726	0.137904		0.78881	0.17586		0.78881	0.132418
	0.789289	0.119438		0.789289	0.0872148		0.889205	0.13801		0.789289	0.175843		0.789289	0.132411
	0.789767	0.119465		0.789767	0.0872334		0.889683	0.138108		0.789767	0.175827		0.789767	0.132403
	0.790245	0.119494		0.790245	0.087252		0.890161	0.138206		0.790245	0.17581		0.790245	0.132395
	0.790723	0.119523		0.790723	0.0872701		0.890639	0.138311		0.790723	0.17579		0.790723	0.132389
	0.791201	0.119553		0.791201	0.087286		0.891117	0.138426		0.791201	0.175769		0.791201	0.132386
	0.791679	0.119583		0.791679	0.0873003		0.891595	0.138551		0.791679	0.175749		0.791679	0.132385
	0.792157	0.119612		0.792157	0.0873125		0.892073	0.138683		0.792157	0.175732		0.792157	0.132385
	0.792635	0.119642		0.792635	0.0873242		0.892551	0.138818		0.792635	0.175719		0.792635	0.132385
	0.793113	0.119671		0.793113	0.0873364		0.893029	0.138955		0.793113	0.175711		0.793113	0.132385
	0.793591	0.1197		0.793591	0.0873497		0.893507	0.139091		0.793591	0.175708		0.793591	0.132383
	0.794069	0.119732		0.794069	0.0873646		0.893985	0.139232		0.794069	0.175708		0.794069	0.132382
	0.794547	0.119767		0.794547	0.0873805		0.894463	0.139384		0.794547	0.175711		0.794547	0.132381
	0.795025	0.119803		0.795025	0.0873964		0.894941	0.13955		0.795025	0.175717		0.795025	0.132381
	0.795503	0.119841		0.795503	0.0874118		0.895419	0.139724		0.795503	0.175721		0.795503	0.132381
	0.795981	0.119879		0.795981	0.0874267		0.895897	0.139895		0.795981	0.175724		0.795981	0.132381
	0.79646	0.119916		0.79646	0.0874405		0.896376	0.140046		0.79646	0.175727		0.79646	0.132382
	0.796938	0.119951		0.796938	0.0874549		0.896854	0.140165		0.796938	0.17573		0.796938	0.132383
	0.797416	0.119983		0.797416	0.0874697		0.897332	0.140254		0.797416	0.175734		0.797416	0.132385
	0.797894	0.120015		0.797894	0.0874857		0.89781	0.140322		0.797894	0.175741		0.797894	0.132387
	0.798372	0.120046		0.798372	0.0875032		0.898288	0.140387		0.798372	0.175753		0.798372	0.132389
	0.79885	0.120079		0.79885	0.0875213		0.898766	0.140462		0.79885	0.175768		0.79885	0.132392
	0.799328	0.120113		0.799328	0.0875404		0.899244	0.140553		0.799328	0.175786		0.799328	0.132395
	0.799806	0.120151		0.799806	0.0875595		0.899722	0.140656		0.799806	0.175805		0.799806	0.132399
	0.800284	0.12019		0.800284	0.0875786		0.9002	0.140767		0.800284	0.175823		0.800284	0.132404
	0.800762	0.120231		0.800762	0.0875972		0.900678	0.140884		0.800762	0.175841		0.800762	0.132409
	0.80124	0.120269		0.80124	0.0876148		0.901156	0.141006		0.80124	0.175859		0.80124	0.132412
	0.801718	0.120307		0.801718	0.0876307		0.901634	0.141138		0.801718	0.175875		0.801718	0.132416
	0.802196	0.120342		0.802196	0.0876456		0.902112	0.141281		0.802196	0.17589		0.802196	0.132419
	0.802674	0.120376		0.802674	0.0876605		0.90259	0.141433		0.802674	0.175906		0.802674	0.132425
	0.803152	0.120412		0.803152	0.0876759		0.903068	0.141589		0.803152	0.175922		0.803152	0.132432
	0.803631	0.120449		0.803631	0.0876934		0.903547	0.141742		0.803631	0.175939		0.803631	0.132444
	0.804109	0.12049		0.804109	0.0877126		0.904025	0.141888		0.804109	0.175958		0.804109	0.132455
	0.804587	0.120533		0.804587	0.0877306		0.904503	0.142027		0.804587	0.175978		0.804587	0.132467
	0.805065	0.120576		0.805065	0.0877476		0.904981	0.142165		0.805065	0.176		0.805065	0.132478
	0.805543	0.120617		0.805543	0.0877615		0.905459	0.142305		0.805543	0.176025		0.805543	0.132487
	0.806021	0.120656		0.806021	0.0877726		0.905937	0.142449		0.806021	0.176049		0.806021	0.132495
	0.806499	0.120694		0.806499	0.0877838		0.906415	0.142597		0.806499	0.176075		0.806499	0.132504
	0.806977	0.120731		0.806977	0.0877955		0.906893	0.142747		0.806977	0.1761		0.806977	0.132514
	0.807455	0.120771		0.807455	0.0878093		0.907371	0.142897		0.807455	0.176122		0.807455	0.132524
	0.807933	0.120812		0.807933	0.0878263		0.907849	0.143048		0.807933	0.176144		0.807933	0.132534
	0.808411	0.120855		0.808411	0.087846		0.908327	0.1432		0.808411	0.176166		0.808411	0.132543
	0.808889	0.120899		0.808889	0.0878683		0.908805	0.143355		0.808889	0.176187		0.808889	0.132551
	0.809367	0.120941		0.809367	0.0878922		0.909283	0.143507		0.809367	0.17621		0.809367	0.132558
	0.809845	0.120984		0.809845	0.0879172		0.909761	0.143652		0.809845	0.17623		0.809845	0.132566
	0.810323	0.121025		0.810323	0.0879428		0.910239	0.143781		0.810323	0.17625		0.810323	0.132574
	0.810802	0.121067		0.810802	0.0879678		0.910718	0.143891		0.810802	0.17627		0.810802	0.132584
	0.81128	0.121111		0.81128	0.0879901		0.911196	0.143987		0.81128	0.176288		0.81128	0.132596
	0.811758	0.121155		0.811758	0.0880092		0.911674	0.144079		0.811758	0.176308		0.811758	0.132607
	0.812236	0.121202		0.812236	0.0880252		0.912152	0.144179		0.812236	0.176328		0.812236	0.132619
	0.812714	0.121248		0.812714	0.088039		0.91263	0.144297		0.812714	0.17635		0.812714	0.132629
	0.813192	0.121294		0.813192	0.0880518		0.913108	0.144432		0.813192	0.176371		0.813192	0.132636
	0.81367	0.121339		0.81367	0.0880651		0.913586	0.14458		0.81367	0.176391		0.81367	0.132642
	0.814148	0.121381		0.814148	0.088081		0.914064	0.144726		0.814148	0.176412		0.814148	0.132646
	0.814626	0.121423		0.814626	0.0880991		0.914542	0.144863		0.814626	0.176433		0.814626	0.132652
	0.815104	0.121465		0.815104	0.0881193		0.91502	0.144983		0.815104	0.176456		0.815104	0.13266
	0.815582	0.121507		0.815582	0.0881406		0.915498	0.145089		0.815582	0.176479		0.815582	0.13267
	0.81606	0.12155		0.81606	0.0881614		0.915976	0.145189		0.81606	0.176502		0.81606	0.132682
	0.816538	0.121593		0.816538	0.0881805		0.916454	0.14529		0.816538	0.176523		0.816538	0.132695
	0.817016	0.121634		0.817016	0.0881992		0.916932	0.145395		0.817016	0.176541		0.817016	0.132708
	0.817494	0.121675		0.817494	0.0882167		0.91741	0.145508		0.817494	0.176556		0.817494	0.132721
	0.817973	0.121715		0.817973	0.0882343		0.917889	0.145628		0.817973	0.176569		0.817973	0.132736
	0.818451	0.121754		0.818451	0.0882518		0.918367	0.145752		0.818451	0.17658		0.818451	0.132754
	0.818929	0.121793		0.818929	0.0882689		0.918845	0.145879		0.818929	0.17659		0.818929	0.132773
	0.819407	0.121833		0.819407	0.0882843		0.919323	0.146006		0.819407	0.176599		0.819407	0.132793
	0.819885	0.121874		0.819885	0.0882997		0.919801	0.146132		0.819885	0.176609		0.819885	0.132813
	0.820363	0.121915		0.820363	0.0883157		0.920279	0.146259		0.820363	0.176618		0.820363	0.13283
	0.820841	0.121956		0.820841	0.0883327		0.920757	0.146388		0.820841	0.176628		0.820841	0.132844
	0.821319	0.121997		0.821319	0.0883519		0.921235	0.14652		0.821319	0.176636		0.821319	0.132855
	0.821797	0.122036		0.821797	0.0883726		0.921713	0.146657		0.821797	0.176644		0.821797	0.132865
	0.822275	0.122074		0.822275	0.0883923		0.922191	0.146797		0.822275	0.17665		0.822275	0.132876
	0.822753	0.122111		0.822753	0.0884099		0.922669	0.146937		0.822753	0.176654		0.822753	0.132887
	0.823231	0.122147		0.823231	0.0884248		0.923147	0.147076		0.823231	0.176657		0.823231	0.132902
	0.823709	0.122185		0.823709	0.0884381		0.923625	0.147215		0.823709	0.176659		0.823709	0.132917
	0.824187	0.122223		0.824187	0.0884509		0.924103	0.147354		0.824187	0.17666		0.824187	0.132933
	0.824665	0.122261		0.824665	0.0884653		0.924581	0.147498		0.824665	0.176662		0.824665	0.132949
	0.825144	0.122298		0.825144	0.0884823		0.92506	0.147648		0.825144	0.176663		0.825144	0.132964
	0.825622	0.122333		0.825622	0.088502		0.925538	0.147805		0.825622	0.176664		0.825622	0.132978
	0.8261	0.122367		0.8261	0.0885244		0.926016	0.147968		0.8261	0.176666		0.8261	0.132991
	0.826578	0.122399		0.826578	0.0885467		0.926494	0.148136		0.826578	0.176669		0.826578	0.133004
	0.827056	0.12243		0.827056	0.0885691		0.926972	0.148305		0.827056	0.176673		0.827056	0.133016
	0.827534	0.12246		0.827534	0.0885904		0.92745	0.148474		0.827534	0.176677		0.827534	0.13303
	0.828012	0.122489		0.828012	0.0886101		0.927928	0.148641		0.828012	0.17668		0.828012	0.133043
	0.82849	0.122517		0.82849	0.0886282		0.928406	0.148805		0.82849	0.176679		0.82849	0.133055
	0.828968	0.122544		0.828968	0.0886458		0.928884	0.148966		0.828968	0.176674		0.828968	0.133066
	0.829446	0.122571		0.829446	0.0886623		0.929362	0.149124		0.829446	0.176665		0.829446	0.133073
	0.829924	0.122598		0.829924	0.0886767		0.92984	0.149281		0.829924	0.176656		0.829924	0.133077
	0.830402	0.122625		0.830402	0.08869		0.930318	0.149438		0.830402	0.176645		0.830402	0.13308
	0.83088	0.122653		0.83088	0.0887028		0.930796	0.149596		0.83088	0.176637		0.83088	0.133084
	0.831358	0.122681		0.831358	0.0887161		0.931274	0.149756		0.831358	0.176632		0.831358	0.133093
	0.831836	0.122712		0.831836	0.0887326		0.931752	0.14992		0.831836	0.176629		0.831836	0.133106
	0.832315	0.122744		0.832315	0.0887529		0.932231	0.150087		0.832315	0.176628		0.832315	0.133123
	0.832793	0.122778		0.832793	0.0887753		0.932709	0.150258		0.832793	0.176627		0.832793	0.133142
	0.833271	0.122811		0.833271	0.0887976		0.933187	0.150433		0.833271	0.176624		0.833271	0.133159
	0.833749	0.122841		0.833749	0.0888173		0.933665	0.150611		0.833749	0.17662		0.833749	0.133173
	0.834227	0.122868		0.834227	0.0888333		0.934143	0.150793		0.834227	0.176614		0.834227	0.133184
	0.834705	0.12289		0.834705	0.0888467		0.934621	0.150976		0.834705	0.176608		0.834705	0.133191
	0.835183	0.122911		0.835183	0.0888584		0.935099	0.151161		0.835183	0.176603		0.835183	0.133199
	0.835661	0.122933		0.835661	0.0888717		0.935577	0.151347		0.835661	0.176599		0.835661	0.13321
	0.836139	0.122957		0.836139	0.0888877		0.936055	0.151532		0.836139	0.176598		0.836139	0.133224
	0.836617	0.122984		0.836617	0.0889063		0.936533	0.151717		0.836617	0.176595		0.836617	0.133239
	0.837095	0.123011		0.837095	0.0889245		0.937011	0.151903		0.837095	0.176592		0.837095	0.133255
	0.837573	0.123034		0.837573	0.0889415		0.937489	0.152092		0.837573	0.176586		0.837573	0.133271
	0.838051	0.123053		0.838051	0.0889554		0.937967	0.152285		0.838051	0.176579		0.838051	0.133286
	0.838529	0.123065		0.838529	0.0889671		0.938445	0.152483		0.838529	0.176569		0.838529	0.1333
	0.839007	0.123074		0.839007	0.0889778		0.938923	0.152685		0.839007	0.176562		0.839007	0.133315
	0.839486	0.123082		0.839486	0.0889879		0.939402	0.152888		0.839486	0.176556		0.839486	0.133329
	0.839964	0.123091		0.839964	0.0889986		0.93988	0.153092		0.839964	0.176554		0.839964	0.133344
	0.840442	0.123105		0.840442	0.0890092		0.940358	0.153299		0.840442	0.176556		0.840442	0.133357
	0.84092	0.123123		0.84092	0.0890193		0.940836	0.153507		0.84092	0.176562		0.84092	0.133367
	0.841398	0.123144		0.841398	0.08903		0.941314	0.153718		0.841398	0.176571		0.841398	0.133375
	0.841876	0.123168		0.841876	0.0890412		0.941792	0.15393		0.841876	0.176581		0.841876	0.133379
	0.842354	0.123188		0.842354	0.089054		0.94227	0.154143		0.842354	0.176593		0.842354	0.133382
	0.842832	0.123206		0.842832	0.0890673		0.942748	0.154356		0.842832	0.176604		0.842832	0.133384
	0.84331	0.123219		0.84331	0.0890807		0.943226	0.154571		0.84331	0.176615		0.84331	0.133388
	0.843788	0.123229		0.843788	0.0890913		0.943704	0.154792		0.843788	0.176625		0.843788	0.133394
	0.844266	0.123236		0.844266	0.0890988		0.944182	0.15502		0.844266	0.176633		0.844266	0.133403
	0.844744	0.123241		0.844744	0.089103		0.94466	0.155258		0.844744	0.176639		0.844744	0.133413
	0.845222	0.123246		0.845222	0.0891057		0.945138	0.155504		0.845222	0.176645		0.845222	0.133423
	0.8457	0.12325		0.8457	0.0891094		0.945616	0.155753		0.8457	0.176652		0.8457	0.133433
	0.846179	0.123256		0.846179	0.0891164		0.946094	0.156001		0.846179	0.176663		0.846179	0.133442
	0.846657	0.123263		0.846657	0.089127		0.946573	0.156248		0.846657	0.176681		0.846657	0.13345
	0.847135	0.123271		0.847135	0.0891393		0.947051	0.156492		0.847135	0.176706		0.847135	0.13346
	0.847613	0.123281		0.847613	0.0891516		0.947529	0.156734		0.847613	0.176737		0.847613	0.13347
	0.848091	0.123289		0.848091	0.0891622		0.948007	0.156978		0.848091	0.176772		0.848091	0.133484
	0.848569	0.123296		0.848569	0.0891708		0.948485	0.157226		0.848569	0.176808		0.848569	0.133498
	0.849047	0.123303		0.849047	0.0891793		0.948963	0.157481		0.849047	0.176846		0.849047	0.133511
	0.849525	0.123311		0.849525	0.0891889		0.949441	0.157743		0.849525	0.176887		0.849525	0.133521
	0.850003	0.123323		0.850003	0.0892006		0.949919	0.158012		0.850003	0.176933		0.850003	0.133527
	0.850481	0.123339		0.850481	0.089214		0.950397	0.158285		0.850481	0.176981		0.850481	0.133531
	0.850959	0.123357		0.850959	0.0892278		0.950875	0.158559		0.850959	0.17703		0.850959	0.133532
	0.851437	0.123375		0.851437	0.0892406		0.951353	0.158831		0.851437	0.177079		0.851437	0.133534
	0.851915	0.123393		0.851915	0.0892513		0.951831	0.159101		0.851915	0.177126		0.851915	0.133535
	0.852393	0.123412		0.852393	0.0892609		0.952309	0.159369		0.852393	0.177172		0.852393	0.133538
	0.852871	0.123432		0.852871	0.08927		0.952787	0.159639		0.852871	0.177221		0.852871	0.133541
	0.85335	0.123454		0.85335	0.0892796		0.953266	0.159914		0.85335	0.177276		0.85335	0.133545
	0.853828	0.123476		0.853828	0.0892908		0.953744	0.160197		0.853828	0.177336		0.853828	0.13355
	0.854306	0.123494		0.854306	0.0893025		0.954222	0.16049		0.854306	0.177402		0.854306	0.133556
	0.854784	0.123509		0.854784	0.0893142		0.9547	0.160789		0.854784	0.177473		0.854784	0.133561
	0.855262	0.123519		0.855262	0.089326		0.955178	0.16109		0.855262	0.177548		0.855262	0.133564
	0.85574	0.123532		0.85574	0.0893382		0.955656	0.161392		0.85574	0.177628		0.85574	0.133566
	0.856218	0.123547		0.856218	0.0893516		0.956134	0.161696		0.856218	0.177712		0.856218	0.133567
	0.856696	0.123565		0.856696	0.0893665		0.956612	0.162002		0.856696	0.177799		0.856696	0.13357
	0.857174	0.123585		0.857174	0.0893815		0.95709	0.162315		0.857174	0.177888		0.857174	0.133576
	0.857652	0.123603		0.857652	0.0893959		0.957568	0.162636		0.857652	0.177976		0.857652	0.133586
	0.85813	0.123618		0.85813	0.0894092		0.958046	0.162966		0.85813	0.178065		0.85813	0.133599
	0.858608	0.123629		0.858608	0.0894204		0.958524	0.163301		0.858608	0.178154		0.858608	0.133612
	0.859086	0.12364		0.859086	0.0894295		0.959002	0.163641		0.859086	0.178246		0.859086	0.133622
	0.859564	0.123654		0.859564	0.089438		0.95948	0.163982		0.859564	0.178344		0.859564	0.133627
	0.860042	0.12367		0.860042	0.0894455		0.959958	0.164321		0.860042	0.17845		0.860042	0.133628
	0.860521	0.123689		0.860521	0.089454		0.960437	0.164658		0.860521	0.17856		0.860521	0.133627
	0.860999	0.123707		0.860999	0.0894631		0.960915	0.164992		0.860999	0.178675		0.860999	0.133626
	0.861477	0.123723		0.861477	0.0894732		0.961393	0.165327		0.861477	0.178791		0.861477	0.133628
	0.861955	0.123738		0.861955	0.0894839		0.961871	0.165667		0.861955	0.178907		0.861955	0.133632
	0.862433	0.123754		0.862433	0.089493		0.962349	0.166018		0.862433	0.179023		0.862433	0.133635
	0.862911	0.123775		0.862911	0.0894983		0.962827	0.166379		0.862911	0.179141		0.862911	0.133636
	0.863389	0.123798		0.863389	0.089501		0.963305	0.16675		0.863389	0.179259		0.863389	0.133636
	0.863867	0.123825		0.863867	0.089501		0.963783	0.167128		0.863867	0.179379		0.863867	0.133635
	0.864345	0.123851		0.864345	0.0895026		0.964261	0.167508		0.864345	0.1795		0.864345	0.133634
	0.864823	0.123875		0.864823	0.0895079		0.964739	0.167891		0.864823	0.179622		0.864823	0.133635
	0.865301	0.123893		0.865301	0.0895197		0.965217	0.168275		0.865301	0.179747		0.865301	0.133639
	0.865779	0.123909		0.865779	0.0895368		0.965695	0.168664		0.865779	0.179873		0.865779	0.133645
	0.866257	0.123925		0.866257	0.089557		0.966173	0.169056		0.866257	0.180002		0.866257	0.133651
	0.866735	0.123943		0.866735	0.0895762		0.966651	0.16945		0.866735	0.180138		0.866735	0.133655
	0.867213	0.123965		0.867213	0.0895928		0.967129	0.169843		0.867213	0.180278		0.867213	0.13366
	0.867692	0.123992		0.867692	0.0896061		0.967608	0.170233		0.867692	0.180423		0.867692	0.133664
	0.86817	0.124023		0.86817	0.0896168		0.968086	0.17062		0.86817	0.180572		0.86817	0.133668
	0.868648	0.124058		0.868648	0.089627		0.968564	0.17101		0.868648	0.180723		0.868648	0.133672
	0.869126	0.124092		0.869126	0.0896366		0.969042	0.171407		0.869126	0.180874		0.869126	0.133675
	0.869604	0.124125		0.869604	0.0896451		0.96952	0.171813		0.869604	0.181026		0.869604	0.133677
	0.870082	0.124154		0.870082	0.0896537		0.969998	0.17223		0.870082	0.181177		0.870082	0.133674
	0.87056	0.12418		0.87056	0.0896627		0.970476	0.172651		0.87056	0.181329		0.87056	0.13367
	0.871038	0.124208		0.871038	0.089675		0.970954	0.173074		0.871038	0.181484		0.871038	0.133664
	0.871516	0.124242		0.871516	0.0896921		0.971432	0.173498		0.871516	0.18164		0.871516	0.133659
	0.871994	0.124281		0.871994	0.0897145		0.97191	0.173922		0.871994	0.181799		0.871994	0.133657
	0.872472	0.124325		0.872472	0.089738		0.972388	0.174351		0.872472	0.181958		0.872472	0.133657
	0.87295	0.124365		0.87295	0.0897583		0.972866	0.174784		0.87295	0.182115		0.87295	0.133662
	0.873428	0.124399		0.873428	0.0897722		0.973344	0.175225		0.873428	0.18227		0.873428	0.133671
	0.873906	0.124425		0.873906	0.0897797		0.973822	0.175671		0.873906	0.182423		0.873906	0.133681
	0.874384	0.124451		0.874384	0.0897834		0.9743	0.176123		0.874384	0.182576		0.874384	0.133691
	0.874863	0.124483		0.874863	0.0897887		0.974779	0.176579		0.874863	0.182733		0.874863	0.133699
	0.875341	0.124525		0.875341	0.0897989		0.975257	0.177041		0.875341	0.182893		0.875341	0.133703
	0.875819	0.124571		0.875819	0.0898149		0.975735	0.177505		0.875819	0.183056		0.875819	0.133701
	0.876297	0.124616		0.876297	0.0898341		0.976213	0.177971		0.876297	0.183217		0.876297	0.133698
	0.876775	0.124654		0.876775	0.0898528		0.976691	0.178435		0.876775	0.183377		0.876775	0.133694
	0.877253	0.124686		0.877253	0.0898694		0.977169	0.178897		0.877253	0.183535		0.877253	0.133692
	0.877731	0.124719		0.877731	0.0898827		0.977647	0.179359		0.877731	0.183694		0.877731	0.133691
	0.878209	0.124758		0.878209	0.0898929		0.978125	0.179822		0.878209	0.183855		0.878209	0.133691
	0.878687	0.124804		0.878687	0.0899009		0.978603	0.180291		0.878687	0.184018		0.878687	0.13369
	0.879165	0.124855		0.879165	0.0899079		0.979081	0.180767		0.879165	0.184183		0.879165	0.133688
	0.879643	0.124905		0.879643	0.0899153		0.979559	0.18125		0.879643	0.184347		0.879643	0.133683
	0.880121	0.124951		0.880121	0.0899255		0.980037	0.181738		0.880121	0.184512		0.880121	0.133678
	0.880599	0.124994		0.880599	0.0899383		0.980515	0.18223		0.880599	0.184674		0.880599	0.133672
	0.881077	0.125033		0.881077	0.0899549		0.980993	0.182724		0.881077	0.184833		0.881077	0.133671
	0.881555	0.125067		0.881555	0.089973		0.981471	0.183217		0.881555	0.184984		0.881555	0.133673
	0.882034	0.125096		0.882034	0.0899907		0.98195	0.183708		0.882034	0.185127		0.882034	0.13368
	0.882512	0.125126		0.882512	0.0900067		0.982428	0.184199		0.882512	0.185266		0.882512	0.133689
	0.88299	0.125162		0.88299	0.0900216		0.982906	0.184689		0.88299	0.185409		0.88299	0.133698
	0.883468	0.125212		0.883468	0.0900371		0.983384	0.185177		0.883468	0.18556		0.883468	0.133704
	0.883946	0.125272		0.883946	0.0900537		0.983862	0.185668		0.883946	0.185722		0.883946	0.133709
	0.884424	0.125334		0.884424	0.0900697		0.98434	0.186163		0.884424	0.185886		0.884424	0.133711
	0.884902	0.125385		0.884902	0.0900831		0.984818	0.186663		0.884902	0.186042		0.884902	0.133715
	0.88538	0.12542		0.88538	0.0900938		0.985296	0.187167		0.88538	0.186184		0.88538	0.133719
	0.885858	0.125441		0.885858	0.0901018		0.985774	0.187675		0.885858	0.186311		0.885858	0.133722
	0.886336	0.125461		0.886336	0.0901098		0.986252	0.18818		0.886336	0.186433		0.886336	0.133723
	0.886814	0.125493		0.886814	0.090121		0.98673	0.188681		0.886814	0.18656		0.886814	0.133722
	0.887292	0.125542		0.887292	0.0901355		0.987208	0.189173		0.887292	0.186699		0.887292	0.133719
	0.88777	0.125601		0.88777	0.0901526		0.987686	0.189659		0.88777	0.186844		0.88777	0.133716
	0.888248	0.125659		0.888248	0.0901691		0.988164	0.190143		0.888248	0.186988		0.888248	0.133713
	0.888726	0.125707		0.888726	0.0901841		0.988642	0.19063		0.888726	0.187123		0.888726	0.133714
	0.889205	0.125741		0.889205	0.0901975		0.989121	0.191126		0.889205	0.187246		0.889205	0.133716
	0.889683	0.125767		0.889683	0.0902098		0.989599	0.191629		0.889683	0.187361		0.889683	0.133721
	0.890161	0.125792		0.890161	0.0902221		0.990077	0.192136		0.890161	0.187471		0.890161	0.133727
	0.890639	0.125823		0.890639	0.0902338		0.990555	0.192642		0.890639	0.187582		0.890639	0.133736
	0.891117	0.125864		0.891117	0.0902461		0.991033	0.193143		0.891117	0.187696		0.891117	0.133745
	0.891595	0.125918		0.891595	0.090259		0.991511	0.193635		0.891595	0.187814		0.891595	0.133752
	0.892073	0.125982		0.892073	0.0902734		0.991989	0.19412		0.892073	0.187933		0.892073	0.133756
	0.892551	0.126051		0.892551	0.09029		0.992467	0.194598		0.892551	0.188053		0.892551	0.133756
	0.893029	0.126121		0.893029	0.0903092		0.992945	0.195072		0.893029	0.188171		0.893029	0.133753
	0.893507	0.12619		0.893507	0.0903295		0.993423	0.19554		0.893507	0.18829		0.893507	0.13375
	0.893985	0.126261		0.893985	0.0903509		0.993901	0.196004		0.893985	0.188412		0.893985	0.133747
	0.894463	0.126341		0.894463	0.0903718		0.994379	0.196466		0.894463	0.188541		0.894463	0.133746
	0.894941	0.126433		0.894941	0.0903937		0.994857	0.196928		0.894941	0.188678		0.894941	0.133746
	0.895419	0.126535		0.895419	0.0904172		0.995335	0.19739		0.895419	0.188819		0.895419	0.133746
	0.895897	0.126636		0.895897	0.0904413		0.995813	0.197851		0.895897	0.188956		0.895897	0.133746
	0.896376	0.12672		0.896376	0.0904638		0.996292	0.19831		0.896376	0.189078		0.896376	0.133748
	0.896854	0.126775		0.896854	0.0904825		0.99677	0.198764		0.896854	0.189177		0.896854	0.133753
	0.897332	0.1268		0.897332	0.0904975		0.997248	0.199209		0.897332	0.18925		0.897332	0.133762
	0.89781	0.126806		0.89781	0.0905087		0.997726	0.199644		0.89781	0.189303		0.89781	0.133774
	0.898288	0.126808		0.898288	0.0905183		0.998204	0.200069		0.898288	0.189344		0.898288	0.133789
	0.898766	0.126821		0.898766	0.0905285		0.998682	0.200486		0.898766	0.189385		0.898766	0.133805
	0.899244	0.12685		0.899244	0.0905397		0.99916	0.200898		0.899244	0.18943		0.899244	0.13382
	0.899722	0.126893		0.899722	0.0905515		0.999638	0.201304		0.899722	0.189481		0.899722	0.133837
	0.9002	0.126944		0.9002	0.0905633		1.00012	0.201705		0.9002	0.189538		0.9002	0.133855
	0.900678	0.126998		0.900678	0.0905761		1.00059	0.2021		0.900678	0.1896		0.900678	0.133877
	0.901156	0.127053		0.901156	0.0905927		1.00107	0.202487		0.901156	0.189667		0.901156	0.133902
	0.901634	0.127113		0.901634	0.0906152		1.00155	0.202867		0.901634	0.189741		0.901634	0.133924
	0.902112	0.127183		0.902112	0.090643		1.00203	0.20324		0.902112	0.18982		0.902112	0.13394
	0.90259	0.127264		0.90259	0.090674		1.00251	0.203607		0.90259	0.189903		0.90259	0.133944
	0.903068	0.127351		0.903068	0.0907034		1.00298	0.203969		0.903068	0.189986		0.903068	0.13394
	0.903547	0.127442		0.903547	0.0907281		1.00346	0.204323		0.903547	0.190064		0.903547	0.133931
	0.904025	0.127528		0.904025	0.0907463		1.00394	0.204666		0.904025	0.190133		0.904025	0.133925
	0.904503	0.127608		0.904503	0.0907607		1.00442	0.204994		0.904503	0.190193		0.904503	0.133927
	0.904981	0.127682		0.904981	0.0907741		1.0049	0.205305		0.904981	0.190245		0.904981	0.133936
	0.905459	0.127753		0.905459	0.0907896		1.00537	0.205602		0.905459	0.190292		0.905459	0.13395
	0.905937	0.127823		0.905937	0.0908078		1.00585	0.205889		0.905937	0.190335		0.905937	0.133964
	0.906415	0.127897		0.906415	0.0908298		1.00633	0.206171		0.906415	0.190376		0.906415	0.133976
	0.906893	0.127973		0.906893	0.0908533		1.00681	0.206452		0.906893	0.190416		0.906893	0.133987
	0.907371	0.128053		0.907371	0.0908774		1.00729	0.206729		0.907371	0.190456		0.907371	0.133998
	0.907849	0.128136		0.907849	0.0909015		1.00777	0.206999		0.907849	0.190497		0.907849	0.134011
	0.908327	0.128223		0.908327	0.0909256		1.00824	0.207255		0.908327	0.190538		0.908327	0.134025
	0.908805	0.128311		0.908805	0.0909486		1.00872	0.207494		0.908805	0.190578		0.908805	0.134036
	0.909283	0.128397		0.909283	0.09097		1.0092	0.207714		0.909283	0.190613		0.909283	0.134043
	0.909761	0.128476		0.909761	0.0909893		1.00968	0.207917		0.909761	0.190638		0.909761	0.134047
	0.910239	0.128542		0.910239	0.091007		1.01016	0.208104		0.910239	0.19065		0.910239	0.134052
	0.910718	0.128593		0.910718	0.0910231		1.01063	0.20828		0.910718	0.190646		0.910718	0.134061
	0.911196	0.128634		0.911196	0.0910386		1.01111	0.208448		0.911196	0.190631		0.911196	0.134079
	0.911674	0.128673		0.911674	0.0910547		1.01159	0.208611		0.911674	0.190612		0.911674	0.134104
	0.912152	0.12872		0.912152	0.0910729		1.01207	0.20877		0.912152	0.190597		0.912152	0.134132
	0.91263	0.128783		0.91263	0.0910927		1.01255	0.208923		0.91263	0.19059		0.91263	0.134157
	0.913108	0.128863		0.913108	0.0911141		1.01302	0.209067		0.913108	0.190589		0.913108	0.134174
	0.913586	0.128952		0.913586	0.0911355		1.0135	0.209198		0.913586	0.190589		0.913586	0.134183
	0.914064	0.129036		0.914064	0.0911554		1.01398	0.209312		0.914064	0.190583		0.914064	0.134186
	0.914542	0.129107		0.914542	0.091173		1.01446	0.209406		0.914542	0.190566		0.914542	0.134187
	0.91502	0.12916		0.91502	0.0911902		1.01494	0.209481		0.91502	0.190538		0.91502	0.134193
	0.915498	0.1292		0.915498	0.0912068		1.01541	0.20954		0.915498	0.190502		0.915498	0.134207
	0.915976	0.129234		0.915976	0.0912245		1.01589	0.209587		0.915976	0.190464		0.915976	0.134227
	0.916454	0.129271		0.916454	0.0912432		1.01637	0.209625		0.916454	0.190425		0.916454	0.134251
	0.916932	0.129316		0.916932	0.0912609		1.01685	0.209654		0.916932	0.190388		0.916932	0.134276
	0.91741	0.129368		0.91741	0.0912765		1.01733	0.209675		0.91741	0.190351		0.91741	0.134296
	0.917889	0.129426		0.917889	0.0912888		1.0178	0.209687		0.917889	0.190314		0.917889	0.134313
	0.918367	0.129485		0.918367	0.091299		1.01828	0.209687		0.918367	0.190273		0.918367	0.134327
	0.918845	0.129545		0.918845	0.0913097		1.01876	0.209673		0.918845	0.19023		0.918845	0.134341
	0.919323	0.129604		0.919323	0.0913231		1.01924	0.209643		0.919323	0.190183		0.919323	0.134357
	0.919801	0.129665		0.919801	0.0913418		1.01972	0.209599		0.919801	0.190131		0.919801	0.134377
	0.920279	0.129727		0.920279	0.0913649		1.02019	0.209543		0.920279	0.190073		0.920279	0.134399
	0.920757	0.129789		0.920757	0.0913895		1.02067	0.209478		0.920757	0.190013		0.920757	0.134422
	0.921235	0.12985		0.921235	0.0914131		1.02115	0.209407		0.921235	0.18995		0.921235	0.134444
	0.921713	0.129908		0.921713	0.0914313		1.02163	0.209328		0.921713	0.189887		0.921713	0.134464
	0.922191	0.129965		0.922191	0.0914437		1.02211	0.209239		0.922191	0.189825		0.922191	0.134481
	0.922669	0.130022		0.922669	0.0914501		1.02259	0.209137		0.922669	0.189765		0.922669	0.134499
	0.923147	0.13008		0.923147	0.0914533		1.02306	0.209021		0.923147	0.189706		0.923147	0.134518
	0.923625	0.130143		0.923625	0.091456		1.02354	0.208895		0.923625	0.189645		0.923625	0.13454
	0.924103	0.130211		0.924103	0.0914608		1.02402	0.20876		0.924103	0.189582		0.924103	0.134564
	0.924581	0.130283		0.924581	0.0914689		1.0245	0.208615		0.924581	0.189515		0.924581	0.134589
	0.92506	0.130361		0.92506	0.0914817		1.02498	0.208461		0.92506	0.189446		0.92506	0.134614
	0.925538	0.130441		0.925538	0.0914994		1.02545	0.208293		0.925538	0.189374		0.925538	0.134637
	0.926016	0.130524		0.926016	0.0915209		1.02593	0.20811		0.926016	0.189303		0.926016	0.134659
	0.926494	0.130607		0.926494	0.0915461		1.02641	0.207915		0.926494	0.189236		0.926494	0.13468
	0.926972	0.130688		0.926972	0.091574		1.02689	0.207707		0.926972	0.189174		0.926972	0.134701
	0.92745	0.130766		0.92745	0.0916035		1.02737	0.207493		0.92745	0.189115		0.92745	0.134722
	0.927928	0.130839		0.927928	0.0916308		1.02784	0.207274		0.927928	0.189055		0.927928	0.134745
	0.928406	0.130906		0.928406	0.0916539		1.02832	0.207053		0.928406	0.18899		0.928406	0.134767
	0.928884	0.13097		0.928884	0.0916716		1.0288	0.20683		0.928884	0.188919		0.928884	0.13479
	0.929362	0.131029		0.929362	0.0916839		1.02928	0.206605		0.929362	0.188841		0.929362	0.134812
	0.92984	0.131088		0.92984	0.091693		1.02976	0.206376		0.92984	0.188759		0.92984	0.134834
	0.930318	0.131148		0.930318	0.0917016		1.03023	0.20614		0.930318	0.188678		0.930318	0.134858
	0.930796	0.131211		0.930796	0.0917118		1.03071	0.205893		0.930796	0.188597		0.930796	0.134884
	0.931274	0.131277		0.931274	0.0917241		1.03119	0.205633		0.931274	0.188519		0.931274	0.134913
	0.931752	0.131347		0.931752	0.0917386		1.03167	0.205361		0.931752	0.188442		0.931752	0.134946
	0.932231	0.131417		0.932231	0.0917542		1.03215	0.205076		0.932231	0.188366		0.932231	0.134979
	0.932709	0.131487		0.932709	0.0917692		1.03262	0.204782		0.932709	0.18829		0.932709	0.13501
	0.933187	0.131555		0.933187	0.0917826		1.0331	0.20448		0.933187	0.188212		0.933187	0.135038
	0.933665	0.131622		0.933665	0.0917933		1.03358	0.204171		0.933665	0.188132		0.933665	0.135064
	0.934143	0.131688		0.934143	0.0918014		1.03406	0.203855		0.934143	0.188051		0.934143	0.135087
	0.934621	0.131754		0.934621	0.0918068		1.03454	0.203532		0.934621	0.187965		0.934621	0.135111
	0.935099	0.131819		0.935099	0.0918121		1.03501	0.203204		0.935099	0.18788		0.935099	0.135137
	0.935577	0.131884		0.935577	0.0918191		1.03549	0.202873		0.935577	0.187793		0.935577	0.135167
	0.936055	0.131948		0.936055	0.0918298		1.03597	0.202543		0.936055	0.187706		0.936055	0.135201
	0.936533	0.13201		0.936533	0.0918454		1.03645	0.202214		0.936533	0.18762		0.936533	0.135235
	0.937011	0.132073		0.937011	0.0918631		1.03693	0.201881		0.937011	0.187536		0.937011	0.135269
	0.937489	0.132138		0.937489	0.0918813		1.03741	0.20154		0.937489	0.187454		0.937489	0.1353
	0.937967	0.132204		0.937967	0.0918974		1.03788	0.201186		0.937967	0.187373		0.937967	0.135326
	0.938445	0.132272		0.938445	0.0919092		1.03836	0.200819		0.938445	0.187296		0.938445	0.13535
	0.938923	0.132339		0.938923	0.0919168		1.03884	0.200442		0.938923	0.187219		0.938923	0.135373
	0.939402	0.132404		0.939402	0.09192		1.03932	0.20006		0.939402	0.187143		0.939402	0.135398
	0.93988	0.132467		0.93988	0.091921		1.0398	0.199678		0.93988	0.187067		0.93988	0.135426
	0.940358	0.132526		0.940358	0.0919205		1.04027	0.199299		0.940358	0.186989		0.940358	0.135458
	0.940836	0.132586		0.940836	0.09192		1.04075	0.198922		0.940836	0.186912		0.940836	0.135494
	0.941314	0.132645		0.941314	0.09192		1.04123	0.198547		0.941314	0.186835		0.941314	0.135532
	0.941792	0.132706		0.941792	0.0919227		1.04171	0.198168		0.941792	0.186759		0.941792	0.13557
	0.94227	0.132771		0.94227	0.0919275		1.04219	0.197784		0.94227	0.186683		0.94227	0.135606
	0.942748	0.13284		0.942748	0.0919355		1.04266	0.197394		0.942748	0.186608		0.942748	0.135639
	0.943226	0.132913		0.943226	0.0919468		1.04314	0.196997		0.943226	0.186535		0.943226	0.135669
	0.943704	0.132993		0.943704	0.0919608		1.04362	0.196594		0.943704	0.186468		0.943704	0.135696
	0.944182	0.133078		0.944182	0.0919785		1.0441	0.196186		0.944182	0.186405		0.944182	0.135725
	0.94466	0.133166		0.94466	0.0919983		1.04458	0.195774		0.94466	0.186347		0.94466	0.135758
	0.945138	0.133255		0.945138	0.0920193		1.04505	0.19536		0.945138	0.186293		0.945138	0.135795
	0.945616	0.133338		0.945616	0.0920386		1.04553	0.194947		0.945616	0.186241		0.945616	0.135834
	0.946094	0.133415		0.946094	0.0920542		1.04601	0.194536		0.946094	0.186188		0.946094	0.135873
	0.946573	0.133483		0.946573	0.0920628		1.04649	0.194129		0.946573	0.186135		0.946573	0.135908
	0.947051	0.133545		0.947051	0.0920654		1.04697	0.193725		0.947051	0.186081		0.947051	0.135939
	0.947529	0.133606		0.947529	0.0920628		1.04744	0.193322		0.947529	0.186025		0.947529	0.135971
	0.948007	0.133667		0.948007	0.0920579		1.04792	0.192919		0.948007	0.185968		0.948007	0.136007
	0.948485	0.133733		0.948485	0.0920531		1.0484	0.192514		0.948485	0.185912		0.948485	0.13605
	0.948963	0.133804		0.948963	0.0920499		1.04888	0.192107		0.948963	0.18586		0.948963	0.136099
	0.949441	0.133881		0.949441	0.0920499		1.04936	0.191699		0.949441	0.185814		0.949441	0.13615
	0.949919	0.133959		0.949919	0.0920526		1.04984	0.19129		0.949919	0.185776		0.949919	0.136198
	0.950397	0.13404		0.950397	0.0920579		1.05031	0.19088		0.950397	0.185744		0.950397	0.136239
	0.950875	0.134118		0.950875	0.0920649		1.05079	0.190469		0.950875	0.185715		0.950875	0.136275
	0.951353	0.134193		0.951353	0.0920724		1.05127	0.190058		0.951353	0.185684		0.951353	0.136308
	0.951831	0.134263		0.951831	0.0920783		1.05175	0.189649		0.951831	0.185649		0.951831	0.136342
	0.952309	0.134329		0.952309	0.0920826		1.05223	0.189245		0.952309	0.185609		0.952309	0.13638
	0.952787	0.134395		0.952787	0.0920848		1.0527	0.188843		0.952787	0.185569		0.952787	0.13642
	0.953266	0.134465		0.953266	0.0920858		1.05318	0.188443		0.953266	0.185535		0.953266	0.136461
	0.953744	0.134543		0.953744	0.0920864		1.05366	0.188041		0.953744	0.185507		0.953744	0.136501
	0.954222	0.134629		0.954222	0.092088		1.05414	0.187636		0.954222	0.185487		0.954222	0.136542
	0.9547	0.134721		0.9547	0.0920896		1.05462	0.187228		0.9547	0.185472		0.9547	0.136584
	0.955178	0.134814		0.955178	0.0920923		1.05509	0.186819		0.955178	0.185461		0.955178	0.136627
	0.955656	0.134904		0.955656	0.0920955		1.05557	0.186412		0.955656	0.18545		0.955656	0.136669
	0.956134	0.13499		0.956134	0.0921003		1.05605	0.186012		0.956134	0.185439		0.956134	0.136709
	0.956612	0.135072		0.956612	0.0921073		1.05653	0.185616		0.956612	0.18543		0.956612	0.136746
	0.95709	0.135154		0.95709	0.0921148		1.05701	0.185225		0.95709	0.185423		0.95709	0.136779
	0.957568	0.135239		0.957568	0.0921229		1.05748	0.184834		0.957568	0.185421		0.957568	0.136813
	0.958046	0.135327		0.958046	0.0921293		1.05796	0.184444		0.958046	0.185426		0.958046	0.136848
	0.958524	0.135418		0.958524	0.0921342		1.05844	0.184053		0.958524	0.185435		0.958524	0.136887
	0.959002	0.13551		0.959002	0.0921379		1.05892	0.183663		0.959002	0.185449		0.959002	0.13693
	0.95948	0.1356		0.95948	0.0921427		1.0594	0.183274		0.95948	0.185461		0.95948	0.136977
	0.959958	0.135688		0.959958	0.0921481		1.05987	0.18289		0.959958	0.185469		0.959958	0.137027
	0.960437	0.135772		0.960437	0.092154		1.06035	0.182509		0.960437	0.185473		0.960437	0.137079
	0.960915	0.135854		0.960915	0.0921594		1.06083	0.182133		0.960915	0.185473		0.960915	0.137133
	0.961393	0.135935		0.961393	0.0921637		1.06131	0.181761		0.961393	0.185477		0.961393	0.137188
	0.961871	0.136018		0.961871	0.0921664		1.06179	0.181393		0.961871	0.185486		0.961871	0.137243
	0.962349	0.136105		0.962349	0.0921701		1.06226	0.181028		0.962349	0.185503		0.962349	0.137297
	0.962827	0.136194		0.962827	0.092176		1.06274	0.180664		0.962827	0.185529		0.962827	0.137348
	0.963305	0.136286		0.963305	0.0921852		1.06322	0.180298		0.963305	0.185561		0.963305	0.137397
	0.963783	0.136378		0.963783	0.0921975		1.0637	0.179927		0.963783	0.185598		0.963783	0.137444
	0.964261	0.136471		0.964261	0.0922104		1.06418	0.17955		0.964261	0.185639		0.964261	0.137489
	0.964739	0.136565		0.964739	0.0922222		1.06466	0.179172		0.964739	0.185684		0.964739	0.137533
	0.965217	0.136662		0.965217	0.0922308		1.06513	0.1788		0.965217	0.185734		0.965217	0.137576
	0.965695	0.136763		0.965695	0.0922362		1.06561	0.178437		0.965695	0.18579		0.965695	0.137618
	0.966173	0.136865		0.966173	0.0922383		1.06609	0.17809		0.966173	0.185844		0.966173	0.137661
	0.966651	0.136966		0.966651	0.0922378		1.06657	0.177757		0.966651	0.185892		0.966651	0.137704
	0.967129	0.137063		0.967129	0.0922367		1.06705	0.177432		0.967129	0.185931		0.967129	0.137748
	0.967608	0.137153		0.967608	0.0922351		1.06752	0.177108		0.967608	0.18596		0.967608	0.137795
	0.968086	0.137242		0.968086	0.092234		1.068	0.176781		0.968086	0.185986		0.968086	0.137843
	0.968564	0.137333		0.968564	0.0922346		1.06848	0.17645		0.968564	0.186014		0.968564	0.137892
	0.969042	0.13743		0.969042	0.0922383		1.06896	0.176118		0.969042	0.186052		0.969042	0.137943
	0.96952	0.137535		0.96952	0.0922448		1.06944	0.17579		0.96952	0.186101		0.96952	0.137992
	0.969998	0.137646		0.969998	0.0922528		1.06991	0.175469		0.969998	0.186159		0.969998	0.138042
	0.970476	0.137755		0.970476	0.0922604		1.07039	0.175156		0.970476	0.186222		0.970476	0.138092
	0.970954	0.137862		0.970954	0.0922657		1.07087	0.174849		0.970954	0.186283		0.970954	0.138145
	0.971432	0.137963		0.971432	0.0922689		1.07135	0.174548		0.971432	0.18634		0.971432	0.138199
	0.97191	0.138062		0.97191	0.0922722		1.07183	0.174249		0.97191	0.186395		0.97191	0.138254
	0.972388	0.13816		0.972388	0.092277		1.0723	0.173954		0.972388	0.186448		0.972388	0.138309
	0.972866	0.138262		0.972866	0.0922845		1.07278	0.173663		0.972866	0.186503		0.972866	0.138362
	0.973344	0.138366		0.973344	0.0922937		1.07326	0.173377		0.973344	0.18656		0.973344	0.138414
	0.973822	0.138475		0.973822	0.0923039		1.07374	0.173096		0.973822	0.186622		0.973822	0.138465
	0.9743	0.138584		0.9743	0.0923141		1.07422	0.172816		0.9743	0.186687		0.9743	0.138516
	0.974779	0.138696		0.974779	0.0923243		1.07469	0.172538		0.974779	0.186756		0.974779	0.138567
	0.975257	0.138807		0.975257	0.0923356		1.07517	0.17226		0.975257	0.186827		0.975257	0.138621
	0.975735	0.138916		0.975735	0.0923484		1.07565	0.171984		0.975735	0.186898		0.975735	0.138675
	0.976213	0.139021		0.976213	0.0923608		1.07613	0.171712		0.976213	0.186966		0.976213	0.138731
	0.976691	0.139121		0.976691	0.0923721		1.07661	0.171445		0.976691	0.18703		0.976691	0.138788
	0.977169	0.139214		0.977169	0.0923791		1.07708	0.171185		0.977169	0.187086		0.977169	0.138844
	0.977647	0.139303		0.977647	0.0923818		1.07756	0.170931		0.977647	0.187135		0.977647	0.1389
	0.978125	0.139393		0.978125	0.0923801		1.07804	0.170681		0.978125	0.187181		0.978125	0.138953
	0.978603	0.139486		0.978603	0.0923764		1.07852	0.170432		0.978603	0.187226		0.978603	0.139004
	0.979081	0.139585		0.979081	0.0923726		1.079	0.170186		0.979081	0.187276		0.979081	0.139055
	0.979559	0.139689		0.979559	0.092371		1.07948	0.169942		0.979559	0.187332		0.979559	0.139107
	0.980037	0.139796		0.980037	0.0923721		1.07995	0.169703		0.980037	0.187392		0.980037	0.139163
	0.980515	0.139903		0.980515	0.0923769		1.08043	0.16947		0.980515	0.187453		0.980515	0.139223
	0.980993	0.140007		0.980993	0.092385		1.08091	0.169242		0.980993	0.187511		0.980993	0.139284
	0.981471	0.140108		0.981471	0.0923963		1.08139	0.169017		0.981471	0.187565		0.981471	0.139343
	0.98195	0.140208		0.98195	0.0924092		1.08187	0.168791		0.98195	0.187616		0.98195	0.139399
	0.982428	0.140309		0.982428	0.0924237		1.08234	0.168562		0.982428	0.187667		0.982428	0.13945
	0.982906	0.140411		0.982906	0.0924387		1.08282	0.168329		0.982906	0.18772		0.982906	0.139499
	0.983384	0.140517		0.983384	0.0924537		1.0833	0.168092		0.983384	0.187776		0.983384	0.139549
	0.983862	0.140624		0.983862	0.0924699		1.08378	0.167857		0.983862	0.187834		0.983862	0.139601
	0.98434	0.14073		0.98434	0.0924871		1.08426	0.167625		0.98434	0.18789		0.98434	0.139656
	0.984818	0.140832		0.984818	0.0925059		1.08473	0.167401		0.984818	0.187943		0.984818	0.139711
	0.985296	0.140933		0.985296	0.0925258		1.08521	0.167184		0.985296	0.187991		0.985296	0.139765
	0.985774	0.141031		0.985774	0.092544		1.08569	0.166975		0.985774	0.188034		0.985774	0.139818
	0.986252	0.141127		0.986252	0.0925596		1.08617	0.166771		0.986252	0.18807		0.986252	0.139871
	0.98673	0.141222		0.98673	0.0925698		1.08665	0.166572		0.98673	0.1881		0.98673	0.139926
	0.987208	0.141312		0.987208	0.0925747		1.08712	0.166374		0.987208	0.188124		0.987208	0.139983
	0.987686	0.141397		0.987686	0.0925757		1.0876	0.166177		0.987686	0.188144		0.987686	0.140041
	0.988164	0.141477		0.988164	0.0925763		1.08808	0.165983		0.988164	0.188162		0.988164	0.140101
	0.988642	0.141555		0.988642	0.0925784		1.08856	0.165793		0.988642	0.188182		0.988642	0.140161
	0.989121	0.141636		0.989121	0.0925849		1.08904	0.165609		0.989121	0.188207		0.989121	0.140223
	0.989599	0.141721		0.989599	0.0925946		1.08951	0.165432		0.989599	0.188236		0.989599	0.140287
	0.990077	0.14181		0.990077	0.0926064		1.08999	0.165267		0.990077	0.188268		0.990077	0.14035
	0.990555	0.1419		0.990555	0.0926182		1.09047	0.16511		0.990555	0.188299		0.990555	0.140411
	0.991033	0.141988		0.991033	0.0926306		1.09095	0.164959		0.991033	0.188328		0.991033	0.140469
	0.991511	0.142071		0.991511	0.0926445		1.09143	0.164809		0.991511	0.188352		0.991511	0.140521
	0.991989	0.142149		0.991989	0.0926601		1.0919	0.164655		0.991989	0.188372		0.991989	0.140571
	0.992467	0.142224		0.992467	0.0926768		1.09238	0.164493		0.992467	0.188389		0.992467	0.14062
	0.992945	0.142296		0.992945	0.0926913		1.09286	0.164321		0.992945	0.188402		0.992945	0.140673
	0.993423	0.142366		0.993423	0.0926999		1.09334	0.164141		0.993423	0.188413		0.993423	0.140731
	0.993901	0.142434		0.993901	0.0927021		1.09382	0.16396		0.993901	0.188421		0.993901	0.140793
	0.994379	0.142502		0.994379	0.0926999		1.0943	0.163783		0.994379	0.188428		0.994379	0.140857
	0.994857	0.142572		0.994857	0.0926988		1.09477	0.163615		0.994857	0.188436		0.994857	0.140922
	0.995335	0.142644		0.995335	0.0927031		1.09525	0.163458		0.995335	0.188444		0.995335	0.140985
	0.995813	0.142719		0.995813	0.092716		1.09573	0.163308		0.995813	0.188454		0.995813	0.141047
	0.996292	0.142792		0.996292	0.0927359		1.09621	0.163158		0.996292	0.188467		0.996292	0.141108
	0.99677	0.142859		0.99677	0.0927585		1.09669	0.163007		0.99677	0.188478		0.99677	0.141169
	0.997248	0.142914		0.997248	0.0927795		1.09716	0.162855		0.997248	0.188488		0.997248	0.141229
	0.997726	0.142957		0.997726	0.0927956		1.09764	0.162705		0.997726	0.188493		0.997726	0.141289
	0.998204	0.142992		0.998204	0.0928069		1.09812	0.162563		0.998204	0.188493		0.998204	0.141347
	0.998682	0.143024		0.998682	0.0928155		1.0986	0.162429		0.998682	0.188487		0.998682	0.141405
	0.99916	0.14306		0.99916	0.0928247		1.09908	0.162298		0.99916	0.188477		0.99916	0.141462
	0.999638	0.143103		0.999638	0.0928343		1.09955	0.162165		0.999638	0.188468		0.999638	0.141519
	1.00012	0.143152		1.00012	0.092844		1.10003	0.162024		1.00012	0.188462		1.00012	0.141578
	1.00059	0.143202		1.00059	0.0928521		1.10051	0.161877		1.00059	0.188461		1.00059	0.141638
	1.00107	0.143249		1.00107	0.0928564		1.10099	0.161727		1.00107	0.188463		1.00107	0.141701
	1.00155	0.143293		1.00155	0.0928585		1.10147	0.161581		1.00155	0.188464		1.00155	0.141768
	1.00203	0.143331		1.00203	0.0928607		1.10194	0.161441		1.00203	0.188461		1.00203	0.14184
	1.00251	0.143366		1.00251	0.0928655		1.10242	0.161305		1.00251	0.188452		1.00251	0.141914
	1.00298	0.1434		1.00298	0.0928736		1.1029	0.16117		1.00298	0.188439		1.00298	0.141989
	1.00346	0.143434		1.00346	0.0928849		1.10338	0.161033		1.00346	0.188425		1.00346	0.142059
	1.00394	0.143469		1.00394	0.0928973		1.10386	0.160897		1.00394	0.188414		1.00394	0.142123
	1.00442	0.143501		1.00442	0.0929091		1.10433	0.160764		1.00442	0.188407		1.00442	0.142182
	1.0049	0.143526		1.0049	0.0929188		1.10481	0.160638		1.0049	0.188402		1.0049	0.142242
	1.00537	0.143542		1.00537	0.0929279		1.10529	0.160521		1.00537	0.188398		1.00537	0.142306
	1.00585	0.143547		1.00585	0.0929371		1.10577	0.160408		1.00585	0.188389		1.00585	0.142376
	1.00633	0.143545		1.00633	0.0929489		1.10625	0.160298		1.00633	0.188375		1.00633	0.142451
	1.00681	0.143541		1.00681	0.0929629		1.10672	0.160185		1.00681	0.188356		1.00681	0.142525
	1.00729	0.143538		1.00729	0.0929796		1.1072	0.160071		1.00729	0.188334		1.00729	0.142592
	1.00777	0.14354		1.00777	0.0929957		1.10768	0.159955		1.00777	0.188313		1.00777	0.142651
	1.00824	0.143547		1.00824	0.0930092		1.10816	0.159841		1.00824	0.188297		1.00824	0.142704
	1.00872	0.143554		1.00872	0.0930183		1.10864	0.159726		1.00872	0.188286		1.00872	0.142757
	1.0092	0.143559		1.0092	0.0930221		1.10912	0.159612		1.0092	0.188281		1.0092	0.142815
	1.00968	0.143558		1.00968	0.0930221		1.10959	0.159495		1.00968	0.188276		1.00968	0.142879
	1.01016	0.143551		1.01016	0.0930215		1.11007	0.159375		1.01016	0.188266		1.01016	0.142949
	1.01063	0.14354		1.01063	0.0930237		1.11055	0.15925		1.01063	0.188248		1.01063	0.143022
	1.01111	0.143529		1.01111	0.0930323		1.11103	0.159126		1.01111	0.188221		1.01111	0.143095
	1.01159	0.143522		1.01159	0.0930479		1.11151	0.159006		1.01159	0.188188		1.01159	0.143165
	1.01207	0.143519		1.01207	0.0930678		1.11198	0.15889		1.01207	0.188156		1.01207	0.143235
	1.01255	0.143519		1.01255	0.0930877		1.11246	0.158779		1.01255	0.188129		1.01255	0.143306
	1.01302	0.143515		1.01302	0.0931028		1.11294	0.158669		1.01302	0.188111		1.01302	0.143379
	1.0135	0.143505		1.0135	0.0931098		1.11342	0.158559		1.0135	0.188099		1.0135	0.143457
	1.01398	0.143486		1.01398	0.0931087		1.1139	0.158445		1.01398	0.188092		1.01398	0.143535
	1.01446	0.143457		1.01446	0.0931028		1.11437	0.158326		1.01446	0.188085		1.01446	0.143611
	1.01494	0.143423		1.01494	0.0930979		1.11485	0.158207		1.01494	0.188078		1.01494	0.143683
	1.01541	0.143388		1.01541	0.0930979		1.11533	0.15809		1.01541	0.188071		1.01541	0.143752
	1.01589	0.143355		1.01589	0.0931049		1.11581	0.157976		1.01589	0.188067		1.01589	0.143817
	1.01637	0.143324		1.01637	0.0931157		1.11629	0.157867		1.01637	0.188063		1.01637	0.143883
	1.01685	0.143291		1.01685	0.0931259		1.11676	0.157762		1.01685	0.188059		1.01685	0.143952
	1.01733	0.143253		1.01733	0.0931324		1.11724	0.15766		1.01733	0.188051		1.01733	0.144024
	1.0178	0.143206		1.0178	0.0931345		1.11772	0.157565		1.0178	0.188039		1.0178	0.144099
	1.01828	0.143151		1.01828	0.0931351		1.1182	0.157476		1.01828	0.188025		1.01828	0.144174
	1.01876	0.143092		1.01876	0.0931383		1.11868	0.157393		1.01876	0.188008		1.01876	0.144246
	1.01924	0.143037		1.01924	0.0931458		1.11915	0.157313		1.01924	0.187993		1.01924	0.144317
	1.01972	0.142989		1.01972	0.0931582		1.11963	0.15723		1.01972	0.187978		1.01972	0.144385
	1.02019	0.142947		1.02019	0.0931722		1.12011	0.157137		1.02019	0.187963		1.02019	0.144454
	1.02067	0.142906		1.02067	0.0931857		1.12059	0.157035		1.02067	0.187948		1.02067	0.144523
	1.02115	0.142859		1.02115	0.0931959		1.12107	0.156926		1.02115	0.187935		1.02115	0.144596
	1.02163	0.142802		1.02163	0.093204		1.12155	0.156815		1.02163	0.187923		1.02163	0.144674
	1.02211	0.142736		1.02211	0.093212		1.12202	0.156708		1.02211	0.187915		1.02211	0.144755
	1.02259	0.142662		1.02259	0.0932201		1.1225	0.15661		1.02259	0.18791		1.02259	0.14484
	1.02306	0.142587		1.02306	0.0932293		1.12298	0.156518		1.02306	0.187905		1.02306	0.144927
	1.02354	0.142516		1.02354	0.093239		1.12346	0.156429		1.02354	0.1879		1.02354	0.145015
	1.02402	0.142447		1.02402	0.0932492		1.12394	0.156339		1.02402	0.187891		1.02402	0.145102
	1.0245	0.142383		1.0245	0.0932599		1.12441	0.156247		1.0245	0.18788		1.0245	0.145188
	1.02498	0.142321		1.02498	0.0932723		1.12489	0.156155		1.02498	0.187868		1.02498	0.145271
	1.02545	0.142259		1.02545	0.0932858		1.12537	0.156067		1.02545	0.187856		1.02545	0.14535
	1.02593	0.142197		1.02593	0.0933003		1.12585	0.155984		1.02593	0.187848		1.02593	0.145427
	1.02641	0.142133		1.02641	0.0933138		1.12633	0.155908		1.02641	0.187841		1.02641	0.145499
	1.02689	0.142067		1.02689	0.093324		1.1268	0.155837		1.02689	0.187835		1.02689	0.145569
	1.02737	0.141995		1.02737	0.0933305		1.12728	0.155768		1.02737	0.18783		1.02737	0.145641
	1.02784	0.141921		1.02784	0.0933342		1.12776	0.155697		1.02784	0.187824		1.02784	0.145715
	1.02832	0.141843		1.02832	0.0933364		1.12824	0.155625		1.02832	0.187818		1.02832	0.145795
	1.0288	0.141765		1.0288	0.0933396		1.12872	0.155549		1.0288	0.187812		1.0288	0.145882
	1.02928	0.141689		1.02928	0.0933466		1.12919	0.155469		1.02928	0.187808		1.02928	0.145973
	1.02976	0.141616		1.02976	0.0933579		1.12967	0.155386		1.02976	0.187804		1.02976	0.146066
	1.03023	0.141545		1.03023	0.0933746		1.13015	0.155297		1.03023	0.1878		1.03023	0.146157
	1.03071	0.141474		1.03071	0.0933946		1.13063	0.155205		1.03071	0.187796		1.03071	0.146245
	1.03119	0.141401		1.03119	0.0934145		1.13111	0.155109		1.03119	0.187793		1.03119	0.14633
	1.03167	0.141324		1.03167	0.0934306		1.13158	0.155012		1.03167	0.187793		1.03167	0.146415
	1.03215	0.141242		1.03215	0.0934403		1.13206	0.154916		1.03215	0.187795		1.03215	0.146503
	1.03262	0.141155		1.03262	0.0934419		1.13254	0.154827		1.03262	0.187801		1.03262	0.146594
	1.0331	0.141062		1.0331	0.0934376		1.13302	0.154746		1.0331	0.187808		1.0331	0.146689
	1.03358	0.140964		1.03358	0.0934312		1.1335	0.154676		1.03358	0.187814		1.03358	0.146784
	1.03406	0.140862		1.03406	0.0934269		1.13397	0.154615		1.03406	0.187816		1.03406	0.146876
	1.03454	0.14076		1.03454	0.0934285		1.13445	0.154561		1.03454	0.187816		1.03454	0.146965
	1.03501	0.140662		1.03501	0.0934371		1.13493	0.154508		1.03501	0.187812		1.03501	0.147051
	1.03549	0.14057		1.03549	0.0934489		1.13541	0.154452		1.03549	0.187805		1.03549	0.147138
	1.03597	0.140486		1.03597	0.0934613		1.13589	0.154387		1.03597	0.187799		1.03597	0.147227
	1.03645	0.140408		1.03645	0.093471		1.13637	0.154315		1.03645	0.187793		1.03645	0.14732
	1.03693	0.140331		1.03693	0.0934769		1.13684	0.154237		1.03693	0.18779		1.03693	0.147416
	1.03741	0.140251		1.03741	0.0934823		1.13732	0.154158		1.03741	0.187789		1.03741	0.147515
	1.03788	0.140165		1.03788	0.0934888		1.1378	0.154081		1.03788	0.187789		1.03788	0.147615
	1.03836	0.14007		1.03836	0.093499		1.13828	0.154009		1.03836	0.18779		1.03836	0.147713
	1.03884	0.139968		1.03884	0.0935125		1.13876	0.153944		1.03884	0.187789		1.03884	0.147812
	1.03932	0.139865		1.03932	0.093527		1.13923	0.153886		1.03932	0.187789		1.03932	0.147908
	1.0398	0.139764		1.0398	0.09354		1.13971	0.153834		1.0398	0.187789		1.0398	0.148001
	1.04027	0.13967		1.04027	0.0935491		1.14019	0.153788		1.04027	0.187791		1.04027	0.148091
	1.04075	0.139581		1.04075	0.0935545		1.14067	0.153745		1.04075	0.187796		1.04075	0.148179
	1.04123	0.139496		1.04123	0.0935572		1.14115	0.153698		1.04123	0.187803		1.04123	0.148265
	1.04171	0.139411		1.04171	0.0935594		1.14162	0.153644		1.04171	0.187811		1.04171	0.148352
	1.04219	0.139323		1.04219	0.0935626		1.1421	0.153579		1.04219	0.187816		1.04219	0.148441
	1.04266	0.139229		1.04266	0.0935696		1.14258	0.153509		1.04266	0.187818		1.04266	0.148533
	1.04314	0.139129		1.04314	0.0935788		1.14306	0.153438		1.04314	0.187817		1.04314	0.148629
	1.04362	0.139026		1.04362	0.093589		1.14354	0.153373		1.04362	0.187813		1.04362	0.148728
	1.0441	0.138924		1.0441	0.0935981		1.14401	0.153318		1.0441	0.187808		1.0441	0.148832
	1.04458	0.138826		1.04458	0.0936041		1.14449	0.153273		1.04458	0.187804		1.04458	0.148941
	1.04505	0.138733		1.04505	0.0936062		1.14497	0.153233		1.04505	0.187803		1.04505	0.149055
	1.04553	0.138644		1.04553	0.0936062		1.14545	0.153195		1.04553	0.187808		1.04553	0.149171
	1.04601	0.138555		1.04601	0.0936062		1.14593	0.153154		1.04601	0.187816		1.04601	0.149288
	1.04649	0.138464		1.04649	0.0936068		1.1464	0.15311		1.04649	0.187826		1.04649	0.149401
	1.04697	0.138368		1.04697	0.0936089		1.14688	0.153064		1.04697	0.187835		1.04697	0.149509
	1.04744	0.138269		1.04744	0.0936127		1.14736	0.153019		1.04744	0.187842		1.04744	0.149614
	1.04792	0.138172		1.04792	0.093617		1.14784	0.152976		1.04792	0.187847		1.04792	0.149718
	1.0484	0.13808		1.0484	0.0936229		1.14832	0.152937		1.0484	0.187853		1.0484	0.149829
	1.04888	0.137996		1.04888	0.093631		1.14879	0.152901		1.04888	0.187862		1.04888	0.149948
	1.04936	0.137917		1.04936	0.0936413		1.14927	0.152867		1.04936	0.187876		1.04936	0.150075
	1.04984	0.13784		1.04984	0.0936515		1.14975	0.152832		1.04984	0.187891		1.04984	0.150205
	1.05031	0.137759		1.05031	0.093658		1.15023	0.152796		1.05031	0.187905		1.05031	0.150331
	1.05079	0.137672		1.05079	0.0936585		1.15071	0.152761		1.05079	0.187915		1.05079	0.150449
	1.05127	0.137577		1.05127	0.0936531		1.15119	0.152732		1.05127	0.187919		1.05127	0.150558
	1.05175	0.137476		1.05175	0.0936439		1.15166	0.15271		1.05175	0.187921		1.05175	0.150664
	1.05223	0.137373		1.05223	0.0936375		1.15214	0.152696		1.05223	0.187925		1.05223	0.150774
	1.0527	0.137271		1.0527	0.0936375		1.15262	0.152683		1.0527	0.187934		1.0527	0.150892
	1.05318	0.137174		1.05318	0.093645		1.1531	0.152663		1.05318	0.18795		1.05318	0.151021
	1.05366	0.137082		1.05366	0.0936596		1.15358	0.15263		1.05366	0.187973		1.05366	0.151155
	1.05414	0.136997		1.05414	0.0936768		1.15405	0.152582		1.05414	0.187999		1.05414	0.151288
	1.05462	0.136916		1.05462	0.0936941		1.15453	0.152527		1.05462	0.188023		1.05462	0.151414
	1.05509	0.136837		1.05509	0.0937081		1.15501	0.152476		1.05509	0.188042		1.05509	0.151533
	1.05557	0.136759		1.05557	0.0937188		1.15549	0.152436		1.05557	0.188056		1.05557	0.151648
	1.05605	0.136681		1.05605	0.0937269		1.15597	0.152411		1.05605	0.188063		1.05605	0.151767
	1.05653	0.136603		1.05653	0.0937312		1.15644	0.152396		1.05653	0.188066		1.05653	0.151895
	1.05701	0.136524		1.05701	0.0937323		1.15692	0.152387		1.05701	0.188068		1.05701	0.152033
	1.05748	0.136442		1.05748	0.0937307		1.1574	0.152376		1.05748	0.18807		1.05748	0.152176
	1.05796	0.136358		1.05796	0.0937269		1.15788	0.15236		1.05796	0.188075		1.05796	0.152316
	1.05844	0.136274		1.05844	0.0937237		1.15836	0.152343		1.05844	0.188083		1.05844	0.15245
	1.05892	0.136193		1.05892	0.0937221		1.15883	0.152325		1.05892	0.188092		1.05892	0.152576
	1.0594	0.136118		1.0594	0.0937226		1.15931	0.152309		1.0594	0.188104		1.0594	0.152698
	1.05987	0.13605		1.05987	0.0937269		1.15979	0.152292		1.05987	0.18812		1.05987	0.152824
	1.06035	0.135989		1.06035	0.0937334		1.16027	0.152274		1.06035	0.18814		1.06035	0.152955
	1.06083	0.135928		1.06083	0.0937426		1.16075	0.152252		1.06083	0.188164		1.06083	0.153094
	1.06131	0.135863		1.06131	0.0937544		1.16122	0.15223		1.06131	0.188192		1.06131	0.153238
	1.06179	0.135792		1.06179	0.093769		1.1617	0.152213		1.06179	0.188222		1.06179	0.153384
	1.06226	0.135712		1.06226	0.0937835		1.16218	0.152204		1.06226	0.188249		1.06226	0.153529
	1.06274	0.135628		1.06274	0.0937954		1.16266	0.152206		1.06274	0.18827		1.06274	0.153673
	1.06322	0.135543		1.06322	0.0937997		1.16314	0.152215		1.06322	0.188285		1.06322	0.15382
	1.0637	0.13546		1.0637	0.0937938		1.16361	0.152229		1.0637	0.188295		1.0637	0.15397
	1.06418	0.13538		1.06418	0.0937787		1.16409	0.152242		1.06418	0.188304		1.06418	0.154123
	1.06466	0.135305		1.06466	0.0937598		1.16457	0.152255		1.06466	0.188316		1.06466	0.154278
	1.06513	0.135234		1.06513	0.0937442		1.16505	0.152268		1.06513	0.188337		1.06513	0.154436
	1.06561	0.135168		1.06561	0.0937377		1.16553	0.152282		1.06561	0.188363		1.06561	0.154593
	1.06609	0.135105		1.06609	0.093742		1.16601	0.152295		1.06609	0.188397		1.06609	0.154751
	1.06657	0.135044		1.06657	0.0937533		1.16648	0.152305		1.06657	0.188431		1.06657	0.154909
	1.06705	0.134984		1.06705	0.0937668		1.16696	0.152308		1.06705	0.188461		1.06705	0.155066
	1.06752	0.13492		1.06752	0.0937765		1.16744	0.152306		1.06752	0.188482		1.06752	0.155222
	1.068	0.134852		1.068	0.0937808		1.16792	0.152301		1.068	0.188495		1.068	0.155376
	1.06848	0.134779		1.06848	0.0937808		1.1684	0.152295		1.06848	0.188505		1.06848	0.15553
	1.06896	0.134704		1.06896	0.0937787		1.16887	0.152292		1.06896	0.188517		1.06896	0.155688
	1.06944	0.134631		1.06944	0.0937754		1.16935	0.15229		1.06944	0.188538		1.06944	0.155851
	1.06991	0.134563		1.06991	0.0937722		1.16983	0.152287		1.06991	0.18857		1.06991	0.156017
	1.07039	0.134502		1.07039	0.093769		1.17031	0.152283		1.07039	0.188615		1.07039	0.156184
	1.07087	0.134446		1.07087	0.0937668		1.17079	0.15228		1.07087	0.188664		1.07087	0.15635
	1.07135	0.134393		1.07135	0.0937673		1.17126	0.152284		1.07135	0.188713		1.07135	0.156513
	1.07183	0.134337		1.07183	0.0937711		1.17174	0.1523		1.07183	0.188757		1.07183	0.156676
	1.0723	0.134277		1.0723	0.0937776		1.17222	0.152328		1.0723	0.188794		1.0723	0.156844
	1.07278	0.134213		1.07278	0.0937857		1.1727	0.152361		1.07278	0.188825		1.07278	0.15702
	1.07326	0.134145		1.07326	0.0937943		1.17318	0.152391		1.07326	0.188851		1.07326	0.157203
	1.07374	0.134077		1.07374	0.0938018		1.17365	0.152413		1.07374	0.188878		1.07374	0.157391
	1.07422	0.134013		1.07422	0.0938088		1.17413	0.152425		1.07422	0.188908		1.07422	0.157575
	1.07469	0.133954		1.07469	0.0938159		1.17461	0.152436		1.07469	0.18894		1.07469	0.157754
	1.07517	0.1339		1.07517	0.093825		1.17509	0.152451		1.07517	0.188976		1.07517	0.157925
	1.07565	0.133849		1.07565	0.0938347		1.17557	0.152469		1.07565	0.189013		1.07565	0.158091
	1.07613	0.133798		1.07613	0.0938433		1.17604	0.152487		1.07613	0.189049		1.07613	0.158259
	1.07661	0.133745		1.07661	0.0938487		1.17652	0.152498		1.07661	0.189083		1.07661	0.158432
	1.07708	0.133685		1.07708	0.0938477		1.177	0.152498		1.07708	0.189115		1.07708	0.158612
	1.07756	0.133621		1.07756	0.093839		1.17748	0.152492		1.07756	0.189151		1.07756	0.158798
	1.07804	0.133552		1.07804	0.0938234		1.17796	0.152492		1.07804	0.189192		1.07804	0.158988
	1.07852	0.133483		1.07852	0.0938051		1.17844	0.152506		1.07852	0.189243		1.07852	0.159181
	1.079	0.133419		1.079	0.0937889		1.17891	0.15254		1.079	0.189301		1.079	0.159377
	1.07948	0.133364		1.07948	0.0937797		1.17939	0.152588		1.07948	0.189364		1.07948	0.159576
	1.07995	0.133317		1.07995	0.0937797		1.17987	0.152643		1.07995	0.189427		1.07995	0.159777
	1.08043	0.133278		1.08043	0.0937884		1.18035	0.152695		1.08043	0.189488		1.08043	0.159979
	1.08091	0.133241		1.08091	0.0938018		1.18083	0.15274		1.08091	0.189545		1.08091	0.16018
	1.08139	0.133204		1.08139	0.0938175		1.1813	0.152776		1.08139	0.1896		1.08139	0.160382
	1.08187	0.133161		1.08187	0.0938309		1.18178	0.152804		1.08187	0.189654		1.08187	0.160585
	1.08234	0.133113		1.08234	0.0938401		1.18226	0.152828		1.08234	0.189708		1.08234	0.160795
	1.08282	0.13306		1.08282	0.0938428		1.18274	0.152851		1.08282	0.189761		1.08282	0.161011
	1.0833	0.133002		1.0833	0.093839		1.18322	0.152877		1.0833	0.189814		1.0833	0.161233
	1.08378	0.132942		1.08378	0.0938283		1.18369	0.152911		1.08378	0.189866		1.08378	0.161459
	1.08426	0.132883		1.08426	0.0938142		1.18417	0.152951		1.08426	0.189919		1.08426	0.161684
	1.08473	0.132827		1.08473	0.0937997		1.18465	0.152996		1.08473	0.189975		1.08473	0.161905
	1.08521	0.132777		1.08521	0.0937889		1.18513	0.153042		1.08521	0.190033		1.08521	0.162124
	1.08569	0.13273		1.08569	0.093783		1.18561	0.153082		1.08569	0.190097		1.08569	0.162345
	1.08617	0.132685		1.08617	0.0937797		1.18608	0.153114		1.08617	0.190165		1.08617	0.162569
	1.08665	0.132637		1.08665	0.093777		1.18656	0.153137		1.08665	0.190236		1.08665	0.162799
	1.08712	0.132585		1.08712	0.0937727		1.18704	0.153155		1.08712	0.190304		1.08712	0.163033
	1.0876	0.132526		1.0876	0.0937673		1.18752	0.153174		1.0876	0.190369		1.0876	0.16327
	1.08808	0.132465		1.08808	0.0937636		1.188	0.153199		1.08808	0.190429		1.08808	0.163509
	1.08856	0.132408		1.08856	0.0937641		1.18847	0.153229		1.08856	0.190485		1.08856	0.163749
	1.08904	0.132363		1.08904	0.0937706		1.18895	0.153263		1.08904	0.190543		1.08904	0.16399
	1.08951	0.132333		1.08951	0.0937814		1.18943	0.153298		1.08951	0.190608		1.08951	0.16423
	1.08999	0.132317		1.08999	0.0937938		1.18991	0.15333		1.08999	0.190686		1.08999	0.164467
	1.09047	0.13231		1.09047	0.093804		1.19039	0.153356		1.09047	0.190778		1.09047	0.164699
	1.09095	0.132303		1.09095	0.0938115		1.19086	0.153379		1.09095	0.19088		1.09095	0.164927
	1.09143	0.132288		1.09143	0.0938169		1.19134	0.1534		1.09143	0.190986		1.09143	0.165157
	1.0919	0.132263		1.0919	0.0938212		1.19182	0.153424		1.0919	0.19109		1.0919	0.165394
	1.09238	0.132227		1.09238	0.0938245		1.1923	0.15345		1.09238	0.191188		1.09238	0.165643
	1.09286	0.132183		1.09286	0.0938272		1.19278	0.15348		1.09286	0.191277		1.09286	0.165905
	1.09334	0.132136		1.09334	0.0938272		1.19326	0.153513		1.09334	0.191362		1.09334	0.166174
	1.09382	0.132088		1.09382	0.0938245		1.19373	0.153545		1.09382	0.191443		1.09382	0.166444
	1.0943	0.132045		1.0943	0.0938196		1.19421	0.153579		1.0943	0.191528		1.0943	0.166708
	1.09477	0.132005		1.09477	0.0938142		1.19469	0.153612		1.09477	0.191618		1.09477	0.16697
	1.09525	0.131967		1.09525	0.093811		1.19517	0.153647		1.09525	0.191713		1.09525	0.167233
	1.09573	0.13193		1.09573	0.093811		1.19565	0.15368		1.09573	0.191813		1.09573	0.167504
	1.09621	0.131891		1.09621	0.0938126		1.19612	0.153711		1.09621	0.191915		1.09621	0.167784
	1.09669	0.131852		1.09669	0.0938148		1.1966	0.153739		1.09669	0.192015		1.09669	0.168069
	1.09716	0.131817		1.09716	0.0938153		1.19708	0.153763		1.09716	0.192118		1.09716	0.168352
	1.09764	0.131785		1.09764	0.0938132		1.19756	0.153784		1.09764	0.192225		1.09764	0.168627
	1.09812	0.131759		1.09812	0.0938088		1.19804	0.153805		1.09812	0.192339		1.09812	0.168896
	1.0986	0.131738		1.0986	0.093804		1.19851	0.153829		1.0986	0.19246		1.0986	0.169165
	1.09908	0.131718		1.09908	0.0937991		1.19899	0.153856		1.09908	0.192584		1.09908	0.169443
	1.09955	0.131695		1.09955	0.0937959		1.19947	0.153887		1.09955	0.192707		1.09955	0.169733
	1.10003	0.131668		1.10003	0.0937932		1.19995	0.153918		1.10003	0.192823		1.10003	0.170035
	1.10051	0.131637		1.10051	0.0937911		1.20043	0.153947		1.10051	0.192934		1.10051	0.170344
	1.10099	0.131605		1.10099	0.0937884		1.2009	0.153968		1.10099	0.193042		1.10099	0.170652
	1.10147	0.131574		1.10147	0.0937846		1.20138	0.15398		1.10147	0.193151		1.10147	0.170956
	1.10194	0.131545		1.10194	0.0937792		1.20186	0.153984		1.10194	0.193263		1.10194	0.171254
	1.10242	0.131517		1.10242	0.0937738		1.20234	0.153983		1.10242	0.193381		1.10242	0.17155
	1.1029	0.131488		1.1029	0.0937706		1.20282	0.153984		1.1029	0.193503		1.1029	0.171846
	1.10338	0.13146		1.10338	0.0937727		1.20329	0.153991		1.10338	0.193631		1.10338	0.172146
	1.10386	0.13143		1.10386	0.0937814		1.20377	0.154008		1.10386	0.193762		1.10386	0.17245
	1.10433	0.1314		1.10433	0.0937954		1.20425	0.154037		1.10433	0.193897		1.10433	0.17276
	1.10481	0.131368		1.10481	0.0938121		1.20473	0.154071		1.10481	0.194032		1.10481	0.173075
	1.10529	0.131337		1.10529	0.0938283		1.20521	0.154106		1.10529	0.194168		1.10529	0.173395
	1.10577	0.131305		1.10577	0.0938401		1.20568	0.154136		1.10577	0.194301		1.10577	0.17372
	1.10625	0.131274		1.10625	0.0938466		1.20616	0.15416		1.10625	0.194433		1.10625	0.174046
	1.10672	0.131246		1.10672	0.0938482		1.20664	0.15418		1.10672	0.194565		1.10672	0.174372
	1.1072	0.131221		1.1072	0.0938466		1.20712	0.154202		1.1072	0.194701		1.1072	0.174698
	1.10768	0.131199		1.10768	0.0938417		1.2076	0.154229		1.10768	0.194842		1.10768	0.175024
	1.10816	0.131179		1.10816	0.0938347		1.20808	0.154259		1.10816	0.194987		1.10816	0.175353
	1.10864	0.131159		1.10864	0.0938266		1.20855	0.154288		1.10864	0.195136		1.10864	0.175685
	1.10912	0.131139		1.10912	0.0938175		1.20903	0.15431		1.10912	0.195289		1.10912	0.176022
	1.10959	0.131116		1.10959	0.0938099		1.20951	0.15432		1.10959	0.195447		1.10959	0.176361
	1.11007	0.131094		1.11007	0.0938062		1.20999	0.154323		1.11007	0.195608		1.11007	0.176703
	1.11055	0.131072		1.11055	0.0938083		1.21047	0.154325		1.11055	0.195775		1.11055	0.177048
	1.11103	0.131055		1.11103	0.0938164		1.21094	0.154333		1.11103	0.195945		1.11103	0.177397
	1.11151	0.131043		1.11151	0.0938283		1.21142	0.15435		1.11151	0.196117		1.11151	0.177753
	1.11198	0.131035		1.11198	0.0938407		1.2119	0.154367		1.11198	0.196289		1.11198	0.178113
	1.11246	0.131025		1.11246	0.0938498		1.21238	0.154379		1.11246	0.19646		1.11246	0.178473
	1.11294	0.13101		1.11294	0.093853		1.21286	0.154379		1.11294	0.196628		1.11294	0.17883
	1.11342	0.130985		1.11342	0.0938498		1.21333	0.154371		1.11342	0.196796		1.11342	0.179181
	1.1139	0.130953		1.1139	0.0938417		1.21381	0.154361		1.1139	0.196964		1.1139	0.179532
	1.11437	0.130917		1.11437	0.093832		1.21429	0.154361		1.11437	0.197132		1.11437	0.179888
	1.11485	0.13088		1.11485	0.0938229		1.21477	0.154377		1.11485	0.197303		1.11485	0.180257
	1.11533	0.130846		1.11533	0.0938153		1.21525	0.154407		1.11533	0.197475		1.11533	0.18064
	1.11581	0.130816		1.11581	0.0938099		1.21572	0.154447		1.11581	0.197647		1.11581	0.181036
	1.11629	0.130791		1.11629	0.0938067		1.2162	0.154487		1.11629	0.197819		1.11629	0.18144
	1.11676	0.130771		1.11676	0.0938072		1.21668	0.154522		1.11676	0.197992		1.11676	0.181844
	1.11724	0.130757		1.11724	0.0938126		1.21716	0.154547		1.11724	0.198168		1.11724	0.182247
	1.11772	0.13075		1.11772	0.093825		1.21764	0.15456		1.11772	0.198354		1.11772	0.182647
	1.1182	0.13075		1.1182	0.0938439		1.21811	0.154562		1.1182	0.198552		1.1182	0.183045
	1.11868	0.130755		1.11868	0.093866		1.21859	0.154555		1.11868	0.198762		1.11868	0.183442
	1.11915	0.130761		1.11915	0.093887		1.21907	0.154544		1.11915	0.198983		1.11915	0.18384
	1.11963	0.130764		1.11963	0.0939016		1.21955	0.154535		1.11963	0.199207		1.11963	0.184237
	1.12011	0.13076		1.12011	0.093908		1.22003	0.15453		1.12011	0.199432		1.12011	0.184633
	1.12059	0.130747		1.12059	0.093907		1.2205	0.154532		1.12059	0.199653		1.12059	0.185027
	1.12107	0.130724		1.12107	0.0939005		1.22098	0.154539		1.12107	0.199872		1.12107	0.185419
	1.12155	0.130696		1.12155	0.0938935		1.22146	0.154545		1.12155	0.200089		1.12155	0.185812
	1.12202	0.130666		1.12202	0.0938881		1.22194	0.154548		1.12202	0.200305		1.12202	0.186212
	1.1225	0.130641		1.1225	0.0938859		1.22242	0.154542		1.1225	0.200522		1.1225	0.186624
	1.12298	0.130624		1.12298	0.0938854		1.2229	0.154526		1.12298	0.200737		1.12298	0.18705
	1.12346	0.130614		1.12346	0.0938854		1.22337	0.154499		1.12346	0.200952		1.12346	0.18749
	1.12394	0.130609		1.12394	0.0938849		1.22385	0.154466		1.12394	0.201167		1.12394	0.187941
	1.12441	0.130605		1.12441	0.0938843		1.22433	0.154434		1.12441	0.201384		1.12441	0.188395
	1.12489	0.130601		1.12489	0.0938838		1.22481	0.154413		1.12489	0.201603		1.12489	0.188847
	1.12537	0.130596		1.12537	0.0938854		1.22529	0.154412		1.12537	0.201825		1.12537	0.189296
	1.12585	0.130589		1.12585	0.0938886		1.22576	0.15443		1.12585	0.20205		1.12585	0.18974
	1.12633	0.130582		1.12633	0.0938924		1.22624	0.154459		1.12633	0.202281		1.12633	0.190181
	1.1268	0.130572		1.1268	0.0938956		1.22672	0.154486		1.1268	0.20252		1.1268	0.190621
	1.12728	0.130559		1.12728	0.0938973		1.2272	0.154501		1.12728	0.202766		1.12728	0.191062
	1.12776	0.130545		1.12776	0.0938994		1.22768	0.1545		1.12776	0.203021		1.12776	0.191502
	1.12824	0.130529		1.12824	0.0939037		1.22815	0.154486		1.12824	0.203279		1.12824	0.191939
	1.12872	0.130518		1.12872	0.0939107		1.22863	0.154467		1.12872	0.203535		1.12872	0.192373
	1.12919	0.130511		1.12919	0.0939204		1.22911	0.154449		1.12919	0.203782		1.12919	0.192804
	1.12967	0.130507		1.12967	0.0939296		1.22959	0.154434		1.12967	0.204022		1.12967	0.193238
	1.13015	0.130503		1.13015	0.0939355		1.23007	0.154418		1.13015	0.204256		1.13015	0.193682
	1.13063	0.130492		1.13063	0.0939377		1.23054	0.1544		1.13063	0.204491		1.13063	0.19414
	1.13111	0.130472		1.13111	0.0939355		1.23102	0.154376		1.13111	0.204731		1.13111	0.194619
	1.13158	0.130444		1.13158	0.0939307		1.2315	0.15435		1.13158	0.20498		1.13158	0.195115
	1.13206	0.130413		1.13206	0.0939242		1.23198	0.154322		1.13206	0.205238		1.13206	0.195625
	1.13254	0.130386		1.13254	0.0939188		1.23246	0.154293		1.13254	0.205506		1.13254	0.19614
	1.13302	0.130369		1.13302	0.0939167		1.23293	0.154262		1.13302	0.205784		1.13302	0.19665
	1.1335	0.130367		1.1335	0.0939215		1.23341	0.154229		1.1335	0.206073		1.1335	0.197152
	1.13397	0.130377		1.13397	0.0939339		1.23389	0.154191		1.13397	0.206373		1.13397	0.197644
	1.13445	0.130392		1.13445	0.0939539		1.23437	0.154149		1.13445	0.206678		1.13445	0.198133
	1.13493	0.130401		1.13493	0.0939765		1.23485	0.154104		1.13493	0.206983		1.13493	0.198623
	1.13541	0.130397		1.13541	0.0939948		1.23533	0.154057		1.13541	0.207276		1.13541	0.199121
	1.13589	0.130378		1.13589	0.0940024		1.2358	0.154013		1.13589	0.207557		1.13589	0.199627
	1.13637	0.130351		1.13637	0.0939975		1.23628	0.153976		1.13637	0.207827		1.13637	0.200139
	1.13684	0.130323		1.13684	0.093983		1.23676	0.153951		1.13684	0.208094		1.13684	0.200655
	1.13732	0.130303		1.13732	0.0939657		1.23724	0.15394		1.13732	0.208365		1.13732	0.201171
	1.1378	0.130292		1.1378	0.0939539		1.23772	0.153941		1.1378	0.208644		1.1378	0.201686
	1.13828	0.130286		1.13828	0.0939522		1.23819	0.153948		1.13828	0.208932		1.13828	0.202203
	1.13876	0.130281		1.13876	0.093962		1.23867	0.153954		1.13876	0.209225		1.13876	0.202724
	1.13923	0.130273		1.13923	0.0939808		1.23915	0.153951		1.13923	0.209521		1.13923	0.203248
	1.13971	0.130263		1.13971	0.0940046		1.23963	0.15393		1.13971	0.20982		1.13971	0.203775
	1.14019	0.130256		1.14019	0.0940272		1.24011	0.153891		1.14019	0.210124		1.14019	0.2043
	1.14067	0.130253		1.14067	0.094045		1.24058	0.153834		1.14067	0.210436		1.14067	0.204823
	1.14115	0.130252		1.14115	0.0940558		1.24106	0.153767		1.14115	0.210755		1.14115	0.205345
	1.14162	0.130248		1.14162	0.0940579		1.24154	0.1537		1.14162	0.211078		1.14162	0.20587
	1.1421	0.130239		1.1421	0.0940542		1.24202	0.153646		1.1421	0.211404		1.1421	0.206402
	1.14258	0.130225		1.14258	0.0940472		1.2425	0.153612		1.14258	0.211729		1.14258	0.206941
	1.14306	0.130209		1.14306	0.0940412		1.24297	0.153599		1.14306	0.212054		1.14306	0.20749
	1.14354	0.1302		1.14354	0.0940391		1.24345	0.153599		1.14354	0.212379		1.14354	0.208046
	1.14401	0.130201		1.14401	0.0940412		1.24393	0.153599		1.14401	0.212707		1.14401	0.208608
	1.14449	0.130211		1.14449	0.0940472		1.24441	0.15359		1.14449	0.213036		1.14449	0.209172
	1.14497	0.130227		1.14497	0.0940542		1.24489	0.153568		1.14497	0.213369		1.14497	0.209735
	1.14545	0.130242		1.14545	0.0940601		1.24536	0.153534		1.14545	0.213701		1.14545	0.210293
	1.14593	0.13025		1.14593	0.0940639		1.24584	0.153493		1.14593	0.214032		1.14593	0.210847
	1.1464	0.130249		1.1464	0.0940644		1.24632	0.153449		1.1464	0.214361		1.1464	0.211397
	1.14688	0.130243		1.14688	0.0940633		1.2468	0.153403		1.14688	0.214687		1.14688	0.211946
	1.14736	0.130235		1.14736	0.0940612		1.24728	0.153355		1.14736	0.215015		1.14736	0.212502
	1.14784	0.130229		1.14784	0.0940596		1.24775	0.153311		1.14784	0.215348		1.14784	0.213067
	1.14832	0.13023		1.14832	0.0940596		1.24823	0.153275		1.14832	0.215693		1.14832	0.213642
	1.14879	0.130236		1.14879	0.0940628		1.24871	0.153249		1.14879	0.21605		1.14879	0.214225
	1.14927	0.130246		1.14927	0.0940693		1.24919	0.153228		1.14927	0.21642		1.14927	0.214812
	1.14975	0.130254		1.14975	0.0940806		1.24967	0.153202		1.14975	0.216798		1.14975	0.215401
	1.15023	0.13026		1.15023	0.0940952		1.25015	0.153162		1.15023	0.217181		1.15023	0.215991
	1.15071	0.13026		1.15071	0.0941113		1.25062	0.153105		1.15071	0.217565		1.15071	0.216582
	1.15119	0.130258		1.15119	0.0941275		1.2511	0.153037		1.15119	0.217945		1.15119	0.217176
	1.15166	0.130253		1.15166	0.0941432		1.25158	0.152971		1.15166	0.218322		1.15166	0.217771
	1.15214	0.130245		1.15214	0.0941583		1.25206	0.152916		1.15214	0.218696		1.15214	0.218365
	1.15262	0.130231		1.15262	0.0941723		1.25254	0.152875		1.15262	0.219069		1.15262	0.218957
	1.1531	0.13021		1.1531	0.0941852		1.25301	0.152838		1.1531	0.219442		1.1531	0.219546
	1.15358	0.130184		1.15358	0.0941949		1.25349	0.152793		1.15358	0.219819		1.15358	0.220135
	1.15405	0.130155		1.15405	0.0942003		1.25397	0.152733		1.15405	0.220201		1.15405	0.220726
	1.15453	0.13013		1.15453	0.094202		1.25445	0.152658		1.15453	0.220588		1.15453	0.221322
	1.15501	0.130112		1.15501	0.0942036		1.25493	0.15258		1.15501	0.220981		1.15501	0.221921
	1.15549	0.130103		1.15549	0.0942084		1.2554	0.152512		1.15549	0.221376		1.15549	0.222523
	1.15597	0.130104		1.15597	0.0942187		1.25588	0.152466		1.15597	0.221771		1.15597	0.223124
	1.15644	0.130112		1.15644	0.0942333		1.25636	0.152442		1.15644	0.222162		1.15644	0.223725
	1.15692	0.130126		1.15692	0.0942473		1.25684	0.152434		1.15692	0.222549		1.15692	0.224325
	1.1574	0.130141		1.1574	0.0942554		1.25732	0.15243		1.1574	0.222934		1.1574	0.224928
	1.15788	0.130155		1.15788	0.094257		1.25779	0.152417		1.15788	0.223318		1.15788	0.225535
	1.15836	0.130164		1.15836	0.0942538		1.25827	0.152386		1.15836	0.223709		1.15836	0.226146
	1.15883	0.130165		1.15883	0.0942505		1.25875	0.152333		1.15883	0.224106		1.15883	0.226763
	1.15931	0.130158		1.15931	0.0942489		1.25923	0.15226		1.15931	0.224513		1.15931	0.227389
	1.15979	0.130145		1.15979	0.0942478		1.25971	0.152175		1.15979	0.224928		1.15979	0.228022
	1.16027	0.130128		1.16027	0.0942435		1.26018	0.152089		1.16027	0.225347		1.16027	0.228663
	1.16075	0.13011		1.16075	0.0942333		1.26066	0.152015		1.16075	0.225768		1.16075	0.229307
	1.16122	0.130091		1.16122	0.0942187		1.26114	0.151961		1.16122	0.226192		1.16122	0.229947
	1.1617	0.130075		1.1617	0.0942063		1.26162	0.151929		1.1617	0.22662		1.1617	0.230579
	1.16218	0.130063		1.16218	0.0942025		1.2621	0.15191		1.16218	0.227057		1.16218	0.231198
	1.16266	0.130061		1.16266	0.0942117		1.26257	0.151894		1.16266	0.227504		1.16266	0.231803
	1.16314	0.130068		1.16314	0.09423		1.26305	0.151867		1.16314	0.227956		1.16314	0.232397
	1.16361	0.130082		1.16361	0.0942527		1.26353	0.151823		1.16361	0.228409		1.16361	0.232984
	1.16409	0.130099		1.16409	0.0942726		1.26401	0.151763		1.16409	0.228859		1.16409	0.23357
	1.16457	0.130115		1.16457	0.0942856		1.26449	0.151693		1.16457	0.229303		1.16457	0.23416
	1.16505	0.130126		1.16505	0.0942942		1.26497	0.151622		1.16505	0.229741		1.16505	0.23476
	1.16553	0.130133		1.16553	0.0943007		1.26544	0.15156		1.16553	0.230173		1.16553	0.235376
	1.16601	0.130133		1.16601	0.0943077		1.26592	0.151509		1.16601	0.230602		1.16601	0.236007
	1.16648	0.130129		1.16648	0.0943169		1.2664	0.151469		1.16648	0.231029		1.16648	0.236652
	1.16696	0.130123		1.16696	0.094325		1.26688	0.151434		1.16696	0.23146		1.16696	0.237304
	1.16744	0.130117		1.16744	0.0943309		1.26736	0.151396		1.16744	0.231902		1.16744	0.237952
	1.16792	0.130114		1.16792	0.0943342		1.26783	0.151348		1.16792	0.232363		1.16792	0.238589
	1.1684	0.130116		1.1684	0.0943379		1.26831	0.151289		1.1684	0.232847		1.1684	0.239211
	1.16887	0.130118		1.16887	0.0943444		1.26879	0.151225		1.16887	0.233352		1.16887	0.239826
	1.16935	0.130118		1.16935	0.0943547		1.26927	0.151166		1.16935	0.233865		1.16935	0.240442
	1.16983	0.130112		1.16983	0.0943687		1.26975	0.151123		1.16983	0.234374		1.16983	0.241068
	1.17031	0.130101		1.17031	0.0943827		1.27022	0.151099		1.17031	0.234867		1.17031	0.24171
	1.17079	0.13009		1.17079	0.0943946		1.2707	0.151092		1.17079	0.235343		1.17079	0.242359
	1.17126	0.130086		1.17126	0.0944049		1.27118	0.151089		1.17126	0.235812		1.17126	0.243003
	1.17174	0.130093		1.17174	0.094413		1.27166	0.151075		1.17174	0.236284		1.17174	0.243629
	1.17222	0.130109		1.17222	0.09442		1.27214	0.15104		1.17222	0.236767		1.17222	0.244233
	1.1727	0.130126		1.1727	0.0944259		1.27261	0.150981		1.1727	0.237264		1.1727	0.244819
	1.17318	0.13014		1.17318	0.0944281		1.27309	0.150904		1.17318	0.237772		1.17318	0.245402
	1.17365	0.130144		1.17365	0.0944264		1.27357	0.150823		1.17365	0.238284		1.17365	0.245994
	1.17413	0.130143		1.17413	0.0944232		1.27405	0.150747		1.17413	0.238794		1.17413	0.2466
	1.17461	0.130139		1.17461	0.0944238		1.27453	0.150683		1.17461	0.239302		1.17461	0.247215
	1.17509	0.130136		1.17509	0.0944335		1.275	0.150629		1.17509	0.23981		1.17509	0.247827
	1.17557	0.130133		1.17557	0.0944545		1.27548	0.150582		1.17557	0.240319		1.17557	0.248427
	1.17604	0.130128		1.17604	0.0944831		1.27596	0.150536		1.17604	0.240829		1.17604	0.249011
	1.17652	0.130117		1.17652	0.0945117		1.27644	0.150488		1.17652	0.24134		1.17652	0.249587
	1.177	0.1301		1.177	0.0945312		1.27692	0.15044		1.177	0.241851		1.177	0.250166
	1.17748	0.130079		1.17748	0.0945382		1.27739	0.150396		1.17748	0.242363		1.17748	0.250755
	1.17796	0.130059		1.17796	0.0945355		1.27787	0.15036		1.17796	0.242879		1.17796	0.251357
	1.17844	0.130046		1.17844	0.0945312		1.27835	0.150331		1.17844	0.243398		1.17844	0.251962
	1.17891	0.130042		1.17891	0.0945317		1.27883	0.150303		1.17891	0.243923		1.17891	0.25256
	1.17939	0.130049		1.17939	0.0945404		1.27931	0.150268		1.17939	0.244451		1.17939	0.253144
	1.17987	0.130062		1.17987	0.0945544		1.27979	0.150221		1.17987	0.244986		1.17987	0.253711
	1.18035	0.130079		1.18035	0.0945668		1.28026	0.150162		1.18035	0.245528		1.18035	0.254265
	1.18083	0.130097		1.18083	0.0945744		1.28074	0.150097		1.18083	0.246079		1.18083	0.254812
	1.1813	0.130113		1.1813	0.0945755		1.28122	0.150033		1.1813	0.246637		1.1813	0.255356
	1.18178	0.130126		1.18178	0.0945755		1.2817	0.149978		1.18178	0.2472		1.18178	0.255897
	1.18226	0.130137		1.18226	0.0945803		1.28218	0.149933		1.18226	0.247764		1.18226	0.256434
	1.18274	0.130146		1.18274	0.094596		1.28265	0.149897		1.18274	0.248328		1.18274	0.256966
	1.18322	0.130155		1.18322	0.0946219		1.28313	0.149863		1.18322	0.24889		1.18322	0.257495
	1.18369	0.130163		1.18369	0.0946543		1.28361	0.149829		1.18369	0.249455		1.18369	0.258021
	1.18417	0.130171		1.18417	0.0946862		1.28409	0.149791		1.18417	0.25002		1.18417	0.258544
	1.18465	0.130174		1.18465	0.0947105		1.28457	0.149751		1.18465	0.250585		1.18465	0.259064
	1.18513	0.130172		1.18513	0.0947218		1.28504	0.149712		1.18513	0.251146		1.18513	0.25958
	1.18561	0.130165		1.18561	0.0947202		1.28552	0.149675		1.18561	0.251707		1.18561	0.260092
	1.18608	0.130154		1.18608	0.0947094		1.286	0.149641		1.18608	0.252271		1.18608	0.260603
	1.18656	0.130142		1.18656	0.0946953		1.28648	0.149609		1.18656	0.252844		1.18656	0.26111
	1.18704	0.130133		1.18704	0.0946845		1.28696	0.149577		1.18704	0.253432		1.18704	0.261615
	1.18752	0.130127		1.18752	0.0946797		1.28743	0.149544		1.18752	0.254034		1.18752	0.262114
	1.188	0.130122		1.188	0.0946813		1.28791	0.149503		1.188	0.254644		1.188	0.262601
	1.18847	0.130116		1.18847	0.0946878		1.28839	0.149454		1.18847	0.255252		1.18847	0.263072
	1.18895	0.130109		1.18895	0.094698		1.28887	0.1494		1.18895	0.255852		1.18895	0.263526
	1.18943	0.130103		1.18943	0.0947132		1.28935	0.149345		1.18943	0.256446		1.18943	0.263965
	1.18991	0.130101		1.18991	0.0947353		1.28982	0.149296		1.18991	0.257039		1.18991	0.264398
	1.19039	0.130106		1.19039	0.0947645		1.2903	0.149255		1.19039	0.257638		1.19039	0.26483
	1.19086	0.130118		1.19086	0.0947969		1.29078	0.149217		1.19086	0.258246		1.19086	0.265264
	1.19134	0.13013		1.19134	0.0948261		1.29126	0.14917		1.19134	0.258859		1.19134	0.265701
	1.19182	0.130139		1.19182	0.0948455		1.29174	0.149111		1.19182	0.259472		1.19182	0.266135
	1.1923	0.130141		1.1923	0.0948542		1.29221	0.149042		1.1923	0.260084		1.1923	0.266561
	1.19278	0.13014		1.19278	0.0948563		1.29269	0.14898		1.19278	0.260695		1.19278	0.266972
	1.19326	0.130142		1.19326	0.094859		1.29317	0.148945		1.19326	0.261311		1.19326	0.267368
	1.19373	0.130151		1.19373	0.0948677		1.29365	0.148944		1.19373	0.261936		1.19373	0.267749
	1.19421	0.130169		1.19421	0.0948839		1.29413	0.148973		1.19421	0.262571		1.19421	0.268116
	1.19469	0.130188		1.19469	0.0949044		1.29461	0.14901		1.19469	0.263212		1.19469	0.268471
	1.19517	0.130203		1.19517	0.0949233		1.29508	0.149032		1.19517	0.263855		1.19517	0.268812
	1.19565	0.130208		1.19565	0.0949379		1.29556	0.149023		1.19565	0.264494		1.19565	0.269137
	1.19612	0.1302		1.19612	0.094946		1.29604	0.148983		1.19612	0.265129		1.19612	0.269449
	1.1966	0.130185		1.1966	0.0949503		1.29652	0.148922		1.1966	0.26576		1.1966	0.269752
	1.19708	0.130169		1.19708	0.094952		1.297	0.148854		1.19708	0.26639		1.19708	0.270053
	1.19756	0.13016		1.19756	0.094952		1.29747	0.148783		1.19756	0.267017		1.19756	0.270356
	1.19804	0.130163		1.19804	0.0949514		1.29795	0.148712		1.19804	0.267645		1.19804	0.270658
	1.19851	0.130177		1.19851	0.0949509		1.29843	0.148642		1.19851	0.268276		1.19851	0.270954
	1.19899	0.130198		1.19899	0.0949536		1.29891	0.148579		1.19899	0.268914		1.19899	0.271238
	1.19947	0.130219		1.19947	0.0949628		1.29939	0.148533		1.19947	0.269559		1.19947	0.271509
	1.19995	0.130232		1.19995	0.0949822		1.29986	0.148514		1.19995	0.270214		1.19995	0.27177
				1.20043	0.0950125					1.20043	0.270876		1.20043	0.272026
				1.2009	0.0950498					1.2009	0.271539		1.2009	0.272279
				1.20138	0.0950866					1.20138	0.272203		1.20138	0.272527
				1.20186	0.0951147					1.20186	0.272866		1.20186	0.272764
				1.20234	0.0951271					1.20234	0.273525		1.20234	0.272984
				1.20282	0.0951239					1.20282	0.274181		1.20282	0.273185
				1.20329	0.0951125					1.20329	0.274831		1.20329	0.27337
				1.20377	0.0951022					1.20377	0.275478		1.20377	0.273542
				1.20425	0.0951028					1.20425	0.276123		1.20425	0.273703
				1.20473	0.0951163					1.20473	0.276775		1.20473	0.273855
				1.20521	0.0951395					1.20521	0.277436		1.20521	0.273996
				1.20568	0.0951639					1.20568	0.278106		1.20568	0.274128
				1.20616	0.0951828					1.20616	0.278779		1.20616	0.27425
				1.20664	0.0951941					1.20664	0.279444		1.20664	0.274364
				1.20712	0.0952006					1.20712	0.280094		1.20712	0.274469
				1.2076	0.0952077					1.2076	0.280728		1.2076	0.27456
				1.20808	0.0952185					1.20808	0.281353		1.20808	0.274636
				1.20855	0.0952352					1.20855	0.281979		1.20855	0.274694
				1.20903	0.0952574					1.20903	0.282614		1.20903	0.274734
				1.20951	0.0952834					1.20951	0.283261		1.20951	0.274759
				1.20999	0.0953137					1.20999	0.283919		1.20999	0.274774
				1.21047	0.0953483					1.21047	0.284583		1.21047	0.274782
				1.21094	0.095384					1.21094	0.28525		1.21094	0.274785
				1.21142	0.0954159					1.21142	0.285914		1.21142	0.274784
				1.2119	0.0954381					1.2119	0.286576		1.2119	0.274781
				1.21238	0.0954457					1.21238	0.28723		1.21238	0.274774
				1.21286	0.0954402					1.21286	0.287877		1.21286	0.274759
				1.21333	0.0954267					1.21333	0.288516		1.21333	0.274732
				1.21381	0.0954121					1.21381	0.289153		1.21381	0.274689
				1.21429	0.0954045					1.21429	0.28979		1.21429	0.274627
				1.21477	0.0954078					1.21477	0.290432		1.21477	0.274545
				1.21525	0.0954229					1.21525	0.291072		1.21525	0.274444
				1.21572	0.0954473					1.21572	0.291708		1.21572	0.274321
				1.2162	0.0954787					1.2162	0.292334		1.2162	0.274177
				1.21668	0.0955127					1.21668	0.292947		1.21668	0.274014
				1.21716	0.0955463					1.21716	0.293546		1.21716	0.273835
				1.21764	0.0955793					1.21764	0.294133		1.21764	0.273649
				1.21811	0.0956118					1.21811	0.294713		1.21811	0.273462
				1.21859	0.0956453					1.21859	0.295289		1.21859	0.273277
				1.21907	0.0956805					1.21907	0.295866		1.21907	0.273094
				1.21955	0.0957152					1.21955	0.296448		1.21955	0.272904
				1.22003	0.0957439					1.22003	0.297039		1.22003	0.272705
				1.2205	0.0957628					1.2205	0.297636		1.2205	0.272494
				1.22098	0.0957704					1.22098	0.298232		1.22098	0.272273
				1.22146	0.0957682					1.22146	0.298821		1.22146	0.272044
				1.22194	0.0957612					1.22194	0.299394		1.22194	0.271806
				1.22242	0.0957558					1.22242	0.299946		1.22242	0.271554
				1.2229	0.0957547					1.2229	0.300474		1.2229	0.271284
				1.22337	0.095759					1.22337	0.300981		1.22337	0.270992
				1.22385	0.0957677					1.22385	0.301475		1.22385	0.270681
				1.22433	0.0957823					1.22433	0.301964		1.22433	0.270355
				1.22481	0.0958045					1.22481	0.302459		1.22481	0.270014
				1.22529	0.0958375					1.22529	0.302968		1.22529	0.26966
				1.22576	0.0958809					1.22576	0.303485		1.22576	0.26929
				1.22624	0.0959318					1.22624	0.304004		1.22624	0.26891
				1.22672	0.0959822					1.22672	0.304507		1.22672	0.268528
				1.2272	0.0960255					1.2272	0.304984		1.2272	0.268153
				1.22768	0.0960553					1.22768	0.305432		1.22768	0.267788
				1.22815	0.0960732					1.22815	0.305857		1.22815	0.267428
				1.22863	0.0960846					1.22863	0.306271		1.22863	0.267058
				1.22911	0.0960976					1.22911	0.306684		1.22911	0.266665
				1.22959	0.0961187					1.22959	0.3071		1.22959	0.266242
				1.23007	0.0961501					1.23007	0.307517		1.23007	0.26579
				1.23054	0.0961886					1.23054	0.307929		1.23054	0.265319
				1.23102	0.0962287					1.23102	0.308332		1.23102	0.264844
				1.2315	0.0962656					1.2315	0.308721		1.2315	0.264377
				1.23198	0.0962965					1.23198	0.309099		1.23198	0.263924
				1.23246	0.0963225					1.23246	0.309466		1.23246	0.263484
				1.23293	0.0963474					1.23293	0.309824		1.23293	0.263046
				1.23341	0.096374					1.23341	0.310171		1.23341	0.262597
				1.23389	0.0964033					1.23389	0.310501		1.23389	0.262123
				1.23437	0.0964326					1.23437	0.31081		1.23437	0.261619
				1.23485	0.0964575					1.23485	0.311095		1.23485	0.261088
				1.23533	0.0964754					1.23533	0.311359		1.23533	0.260544
				1.2358	0.0964873					1.2358	0.311607		1.2358	0.260004
				1.23628	0.0964982					1.23628	0.311852		1.23628	0.259482
				1.23676	0.096515					1.23676	0.312099		1.23676	0.25898
				1.23724	0.0965437					1.23724	0.312349		1.23724	0.258494
				1.23772	0.096585					1.23772	0.312591		1.23772	0.258006
				1.23819	0.0966349					1.23819	0.312814		1.23819	0.257499
				1.23867	0.0966864					1.23867	0.313004		1.23867	0.25696
				1.23915	0.0967331					1.23915	0.313158		1.23915	0.256387
				1.23963	0.0967716					1.23963	0.313281		1.23963	0.255787
				1.24011	0.0968015					1.24011	0.313382		1.24011	0.255174
				1.24058	0.0968259					1.24058	0.313473		1.24058	0.254566
				1.24106	0.096847					1.24106	0.313566		1.24106	0.253971
				1.24154	0.0968682					1.24154	0.313669		1.24154	0.253389
				1.24202	0.0968926					1.24202	0.313784		1.24202	0.252813
				1.2425	0.096923					1.2425	0.313908		1.2425	0.252233
				1.24297	0.09696					1.24297	0.314031		1.24297	0.251645
				1.24345	0.0970001					1.24345	0.314139		1.24345	0.25105
				1.24393	0.0970398					1.24393	0.314221		1.24393	0.250451
				1.24441	0.0970756					1.24441	0.314269		1.24441	0.24985
				1.24489	0.0971071					1.24489	0.314286		1.24489	0.249248
				1.24536	0.0971397					1.24536	0.314282		1.24536	0.248636
				1.24584	0.0971794					1.24584	0.314268		1.24584	0.248015
				1.24632	0.097231					1.24632	0.31425		1.24632	0.247384
				1.2468	0.0972913					1.2468	0.314231		1.2468	0.246753
				1.24728	0.0973527					1.24728	0.314208		1.24728	0.246131
				1.24775	0.0974059					1.24775	0.314171		1.24775	0.245519
				1.24823	0.097444					1.24823	0.31411		1.24823	0.244911
				1.24871	0.0974674					1.24871	0.314015		1.24871	0.244299
				1.24919	0.0974815					1.24919	0.313879		1.24919	0.243671
				1.24967	0.0974956					1.24967	0.313703		1.24967	0.243026
				1.25015	0.0975174					1.25015	0.3135		1.25015	0.242368
				1.25062	0.0975511					1.25062	0.31329		1.25062	0.241705
				1.2511	0.0975978					1.2511	0.313091		1.2511	0.24105
				1.25158	0.0976566					1.25158	0.312919		1.25158	0.240409
				1.25206	0.0977245					1.25206	0.312767		1.25206	0.239784
				1.25254	0.0977969					1.25254	0.312621		1.25254	0.239174
				1.25301	0.0978671					1.25301	0.312459		1.25301	0.238568
				1.25349	0.0979296					1.25349	0.312265		1.25349	0.237959
				1.25397	0.0979797					1.25397	0.312038		1.25397	0.237337
				1.25445	0.0980167					1.25445	0.311787		1.25445	0.236699
				1.25493	0.0980455					1.25493	0.311522		1.25493	0.236048
				1.2554	0.0980733					1.2554	0.311249		1.2554	0.235391
				1.25588	0.0981071					1.25588	0.310963		1.25588	0.234737
				1.25636	0.0981484					1.25636	0.310657		1.25636	0.234089
				1.25684	0.0981947					1.25684	0.310322		1.25684	0.233446
				1.25732	0.0982426					1.25732	0.309964		1.25732	0.232801
				1.25779	0.0982889					1.25779	0.309594		1.25779	0.232149
				1.25827	0.0983325					1.25827	0.309225		1.25827	0.231493
				1.25875	0.0983771					1.25875	0.308865		1.25875	0.230839
				1.25923	0.0984267					1.25923	0.30851		1.25923	0.230199
				1.25971	0.0984839					1.25971	0.30815		1.25971	0.22958
				1.26018	0.0985482					1.26018	0.307773		1.26018	0.228985
				1.26066	0.0986174					1.26066	0.307371		1.26066	0.228406
				1.26114	0.0986877					1.26114	0.306948		1.26114	0.227834
				1.26162	0.0987548					1.26162	0.30651		1.26162	0.227261
				1.2621	0.0988159					1.2621	0.306065		1.2621	0.22668
				1.26257	0.0988698					1.26257	0.305617		1.26257	0.226091
				1.26305	0.0989184					1.26305	0.305165		1.26305	0.225493
				1.26353	0.0989658					1.26353	0.304702		1.26353	0.224888
				1.26401	0.099016					1.26401	0.304222		1.26401	0.224277
				1.26449	0.0990738					1.26449	0.303721		1.26449	0.223663
				1.26497	0.0991388					1.26497	0.303193		1.26497	0.223048
				1.26544	0.0992103					1.26544	0.302645		1.26544	0.222435
				1.26592	0.0992834					1.26592	0.302085		1.26592	0.221833
				1.2664	0.0993533					1.2664	0.301524		1.2664	0.221247
				1.26688	0.0994166					1.26688	0.300967		1.26688	0.220684
				1.26736	0.0994712					1.26736	0.300418		1.26736	0.220145
				1.26783	0.0995176					1.26783	0.29987		1.26783	0.219624
				1.26831	0.0995602					1.26831	0.299316		1.26831	0.219111
				1.26879	0.0996045					1.26879	0.298752		1.26879	0.218595
				1.26927	0.0996547					1.26927	0.298177		1.26927	0.21807
				1.26975	0.0997137					1.26975	0.297597		1.26975	0.217532
				1.27022	0.0997793					1.27022	0.297015		1.27022	0.216989
				1.2707	0.099846					1.2707	0.296428		1.2707	0.216444
				1.27118	0.0999056					1.27118	0.295835		1.27118	0.215901
				1.27166	0.0999537					1.27166	0.295227		1.27166	0.215361
				1.27214	0.0999908					1.27214	0.294603		1.27214	0.21482
				1.27261	0.100021					1.27261	0.293967		1.27261	0.214284
				1.27309	0.100054					1.27309	0.293323		1.27309	0.213755
				1.27357	0.1001					1.27357	0.292679		1.27357	0.21324
				1.27405	0.100167					1.27405	0.292037		1.27405	0.212741
				1.27453	0.100259					1.27453	0.291403		1.27453	0.212256
				1.275	0.100369					1.275	0.290772		1.275	0.211773
				1.27548	0.100486					1.27548	0.290138		1.27548	0.21128
				1.27596	0.100594					1.27596	0.289492		1.27596	0.210773
				1.27644	0.10068					1.27644	0.288823		1.27644	0.210253
				1.27692	0.100739					1.27692	0.28813		1.27692	0.209733
				1.27739	0.100782					1.27739	0.287416		1.27739	0.209228
				1.27787	0.100823					1.27787	0.286696		1.27787	0.20875
				1.27835	0.100876					1.27835	0.285982		1.27835	0.208299
				1.27883	0.100948					1.27883	0.285286		1.27883	0.207863
				1.27931	0.101035					1.27931	0.284606		1.27931	0.207428
				1.27979	0.101127					1.27979	0.28394		1.27979	0.20698
				1.28026	0.101215					1.28026	0.283279		1.28026	0.20652
				1.28074	0.101292					1.28074	0.282617		1.28074	0.206055
				1.28122	0.10136					1.28122	0.281954		1.28122	0.205598
				1.2817	0.10142					1.2817	0.281287		1.2817	0.205161
				1.28218	0.101478					1.28218	0.280621		1.28218	0.204748
				1.28265	0.101537					1.28265	0.279951		1.28265	0.204352
				1.28313	0.1016					1.28313	0.279279		1.28313	0.203966
				1.28361	0.10167					1.28361	0.278605		1.28361	0.203581
				1.28409	0.101747					1.28409	0.277927		1.28409	0.203193
				1.28457	0.10183					1.28457	0.277245		1.28457	0.202801
				1.28504	0.101913					1.28504	0.276558		1.28504	0.202406
				1.28552	0.101992					1.28552	0.275865		1.28552	0.202009
				1.286	0.102059					1.286	0.275166		1.286	0.201612
				1.28648	0.102109					1.28648	0.274462		1.28648	0.201216
				1.28696	0.102144					1.28696	0.273755		1.28696	0.200817
				1.28743	0.10217					1.28743	0.273046		1.28743	0.200413
				1.28791	0.102196					1.28791	0.272337		1.28791	0.200007
				1.28839	0.102235					1.28839	0.271631		1.28839	0.199605
				1.28887	0.102297					1.28887	0.270936		1.28887	0.199216
				1.28935	0.102381					1.28935	0.270256		1.28935	0.198846
				1.28982	0.102482					1.28982	0.269596		1.28982	0.198495
				1.2903	0.102582					1.2903	0.268951		1.2903	0.198154
				1.29078	0.102669					1.29078	0.268318		1.29078	0.197812
				1.29126	0.102732					1.29126	0.267691		1.29126	0.197464
				1.29174	0.102777					1.29174	0.267069		1.29174	0.197113
				1.29221	0.102815					1.29221	0.266456		1.29221	0.19677
				1.29269	0.102862					1.29269	0.265857		1.29269	0.196444
				1.29317	0.102929					1.29317	0.265269		1.29317	0.196139
				1.29365	0.103013					1.29365	0.264687		1.29365	0.195848
				1.29413	0.103105					1.29413	0.264098		1.29413	0.195565
				1.29461	0.103192					1.29461	0.263495		1.29461	0.195284
				1.29508	0.103264					1.29508	0.262882		1.29508	0.195006
				1.29556	0.103319					1.29556	0.262268		1.29556	0.194736
				1.29604	0.103366					1.29604	0.261666		1.29604	0.194474
				1.29652	0.103415					1.29652	0.261082		1.29652	0.194211
				1.297	0.103476					1.297	0.260513		1.297	0.193933
				1.29747	0.103553					1.29747	0.259948		1.29747	0.193625
				1.29795	0.103642					1.29795	0.259375		1.29795	0.193284
				1.29843	0.103736					1.29843	0.258792		1.29843	0.192919
				1.29891	0.103827					1.29891	0.258203		1.29891	0.19255
				1.29939	0.103908					1.29939	0.257619		1.29939	0.192202
				1.29986	0.103977					1.29986	0.257053		1.29986	0.191896
				1.30034	0.104037					1.30034	0.256509		1.30034	0.191642
				1.30082	0.104089					1.30082	0.25598		1.30082	0.191434
				1.3013	0.104139					1.3013	0.255457		1.3013	0.191251
				1.30178	0.104189					1.30178	0.254929		1.30178	0.191068
				1.30225	0.104244					1.30225	0.254401		1.30225	0.190862
				1.30273	0.104306					1.30273	0.253888		1.30273	0.190621
				1.30321	0.104379					1.30321	0.253406		1.30321	0.190351
				1.30369	0.104468					1.30369	0.252964		1.30369	0.190065
				1.30417	0.104577					1.30417	0.252542		1.30417	0.189786
				1.30464	0.104711					1.30464	0.252103		1.30464	0.189534
				1.30512	0.104865					1.30512	0.251607		1.30512	0.189325
				1.3056	0.105026					1.3056	0.251036		1.3056	0.189169
				1.30608	0.105169					1.30608	0.250415		1.30608	0.189061
				1.30656	0.105264					1.30656	0.249793		1.30656	0.18898
				1.30704	0.105291					1.30704	0.249224		1.30704	0.188892
				1.30751	0.10525					1.30751	0.248733		1.30751	0.188755
				1.30799	0.105163					1.30799	0.248307		1.30799	0.188542
				1.30847	0.10507					1.30847	0.247907		1.30847	0.188252
				1.30895	0.10501					1.30895	0.247494		1.30895	0.187915
				1.30943	0.105006					1.30943	0.247054		1.30943	0.187574
				1.3099	0.105052					1.3099	0.246597		1.3099	0.187265
				1.31038	0.105123					1.31038	0.246141		1.31038	0.186997
				1.31086	0.105188					1.31086	0.245698		1.31086	0.186753
				1.31134	0.10523					1.31134	0.245273		1.31134	0.186506
				1.31182	0.105251					1.31182	0.244866		1.31182	0.186242
				1.31229	0.105266					1.31229	0.244483		1.31229	0.185971
				1.31277	0.105295					1.31277	0.244137		1.31277	0.18572
				1.31325	0.105347					1.31325	0.243837		1.31325	0.185517
				1.31373	0.105412					1.31373	0.243569		1.31373	0.185366
				1.31421	0.105474					1.31421	0.243297		1.31421	0.185256
				1.31468	0.105514					1.31468	0.242985		1.31468	0.18516
				1.31516	0.105525					1.31516	0.242614		1.31516	0.185057
				1.31564	0.105513					1.31564	0.242193		1.31564	0.184937
				1.31612	0.105497					1.31612	0.241759		1.31612	0.184802
				1.3166	0.105493					1.3166	0.241346		1.3166	0.184658
				1.31707	0.105511					1.31707	0.240976		1.31707	0.184505
				1.31755	0.105543					1.31755	0.240647		1.31755	0.184343
				1.31803	0.105577					1.31803	0.240347		1.31803	0.184172
				1.31851	0.105599					1.31851	0.24006		1.31851	0.183996
				1.31899	0.105605					1.31899	0.23978		1.31899	0.18382
				1.31946	0.105605					1.31946	0.239503		1.31946	0.183649
				1.31994	0.105617					1.31994	0.239226		1.31994	0.183482
				1.32042	0.105657					1.32042	0.238942		1.32042	0.183311
				1.3209	0.105728					1.3209	0.238647		1.3209	0.183137
				1.32138	0.105819					1.32138	0.238345		1.32138	0.182963
				1.32186	0.105904					1.32186	0.23805		1.32186	0.182798
				1.32233	0.105965					1.32233	0.237778		1.32233	0.182647
				1.32281	0.105988					1.32281	0.237534		1.32281	0.182513
				1.32329	0.105979					1.32329	0.237313		1.32329	0.182391
				1.32377	0.105954					1.32377	0.237099		1.32377	0.182275
				1.32425	0.105932					1.32425	0.236875		1.32425	0.182163
				1.32472	0.105929					1.32472	0.236636		1.32472	0.182059
				1.3252	0.105949					1.3252	0.23639		1.3252	0.181968
				1.32568	0.105988					1.32568	0.236148		1.32568	0.181888
				1.32616	0.106031					1.32616	0.235919		1.32616	0.181814
				1.32664	0.106063					1.32664	0.235695		1.32664	0.181737
				1.32711	0.106071					1.32711	0.235466		1.32711	0.181655
				1.32759	0.106053					1.32759	0.235217		1.32759	0.181572
				1.32807	0.106013					1.32807	0.234952		1.32807	0.181493
				1.32855	0.105964					1.32855	0.234682		1.32855	0.181422
				1.32903	0.105921					1.32903	0.234433		1.32903	0.181353
				1.3295	0.105894					1.3295	0.234221		1.3295	0.181275
				1.32998	0.105888					1.32998	0.234054		1.32998	0.181177
				1.33046	0.105899					1.33046	0.23392		1.33046	0.181062
				1.33094	0.105923					1.33094	0.233804		1.33094	0.180944
				1.33142	0.105953					1.33142	0.233685		1.33142	0.180841
				1.33189	0.105985					1.33189	0.233558		1.33189	0.180765
				1.33237	0.106018					1.33237	0.233421		1.33237	0.180717
				1.33285	0.10605					1.33285	0.233279		1.33285	0.180683
				1.33333	0.106086					1.33333	0.233139		1.33333	0.180643
				1.33381	0.106126					1.33381	0.233001		1.33381	0.180581
				1.33428	0.106165					1.33428	0.232862		1.33428	0.180492
				1.33476	0.106191					1.33476	0.232718		1.33476	0.180382
				1.33524	0.106192					1.33524	0.232565		1.33524	0.180261
				1.33572	0.106161					1.33572	0.232404		1.33572	0.180145
				1.3362	0.106103					1.3362	0.232238		1.3362	0.180045
				1.33668	0.106042					1.33668	0.232074		1.33668	0.179964
				1.33715	0.106					1.33715	0.231925		1.33715	0.179897
				1.33763	0.105991					1.33763	0.231801		1.33763	0.17983
				1.33811	0.106013					1.33811	0.231712		1.33811	0.179752
				1.33859	0.106049					1.33859	0.231659		1.33859	0.179662
				1.33907	0.10608					1.33907	0.231634		1.33907	0.179575
				1.33954	0.106096					1.33954	0.23162		1.33954	0.179513
				1.34002	0.106102					1.34002	0.231593		1.34002	0.179494
				1.3405	0.106104					1.3405	0.231531		1.3405	0.179517
				1.34098	0.106101					1.34098	0.231425		1.34098	0.179552
				1.34146	0.106082					1.34146	0.231276		1.34146	0.179561
				1.34193	0.106033					1.34193	0.231105		1.34193	0.179513
				1.34241	0.105952					1.34241	0.230941		1.34241	0.17941
				1.34289	0.105859					1.34289	0.230811		1.34289	0.179278
				1.34337	0.105786					1.34337	0.230731		1.34337	0.179159
				1.34385	0.105764					1.34385	0.230699		1.34385	0.179081
				1.34432	0.105804					1.34432	0.230698		1.34432	0.179046
				1.3448	0.10589					1.3448	0.230713		1.3448	0.179035
				1.34528	0.105987					1.34528	0.230736		1.34528	0.179028
				1.34576	0.106065					1.34576	0.230773		1.34576	0.179016
				1.34624	0.106106					1.34624	0.23083		1.34624	0.17901
				1.34671	0.106117					1.34671	0.230903		1.34671	0.179022
				1.34719	0.106118					1.34719	0.230978		1.34719	0.179051
				1.34767	0.106136					1.34767	0.231026		1.34767	0.179076
				1.34815	0.106182					1.34815	0.231029		1.34815	0.179067
				1.34863	0.106256					1.34863	0.230985		1.34863	0.179005
				1.3491	0.106341					1.3491	0.230915		1.3491	0.178893
				1.34958	0.106411					1.34958	0.230842		1.34958	0.17876
				1.35006	0.106441					1.35006	0.230782		1.35006	0.17864
				1.35054	0.106422					1.35054	0.230736		1.35054	0.178559
				1.35102	0.106358					1.35102	0.230689		1.35102	0.178529
				1.3515	0.106274					1.3515	0.230634		1.3515	0.178541
				1.35197	0.106201					1.35197	0.230572		1.35197	0.178583
				1.35245	0.106161					1.35245	0.23051		1.35245	0.178638
				1.35293	0.106156					1.35293	0.230457		1.35293	0.178695
				1.35341	0.106168					1.35341	0.23042		1.35341	0.178746
				1.35389	0.106171					1.35389	0.230394		1.35389	0.178777
				1.35436	0.106147					1.35436	0.230377		1.35436	0.178781
				1.35484	0.106099					1.35484	0.230369		1.35484	0.178751
[truncated: 512 more rows]

## Sheet: Figure 3c
Figure 3c
	Chiral angle(º)	Coalescence efficiency (%)
	0	0.003
	5.21	0.43
	9.83	0.68
	15.3	1.48
	27	11.07
	30	17.84

## Sheet: Figure 3e
Figure 3e
	Photon energy (eV)	minus logT
	0.300704	0.0752195
	0.301182	0.075157
	0.30166	0.075089
	0.302138	0.07502
	0.302616	0.0749511
	0.303094	0.0748837
	0.303573	0.0748191
	0.304051	0.0747576
	0.304529	0.0746995
	0.305007	0.0746446
	0.305485	0.0745934
	0.305963	0.0745476
	0.306441	0.0745067
	0.306919	0.0744696
	0.307397	0.0744351
	0.307875	0.0744018
	0.308353	0.0743689
	0.308831	0.074335
	0.309309	0.0743001
	0.309787	0.0742645
	0.310265	0.074229
	0.310744	0.0741946
	0.311222	0.0741618
	0.3117	0.0741301
	0.312178	0.0740994
	0.312656	0.0740687
	0.313134	0.0740386
	0.313612	0.0740085
	0.31409	0.0739789
	0.314568	0.0739499
	0.315046	0.0739214
	0.315524	0.0738929
	0.316002	0.0738644
	0.31648	0.0738365
	0.316958	0.0738085
	0.317436	0.0737806
	0.317915	0.073751
	0.318393	0.0737199
	0.318871	0.073686
	0.319349	0.07365
	0.319827	0.0736124
	0.320305	0.0735732
	0.320783	0.0735335
	0.321261	0.0734932
	0.321739	0.0734534
	0.322217	0.0734158
	0.322695	0.0733804
	0.323173	0.0733476
	0.323651	0.0733176
	0.324129	0.0732881
	0.324607	0.0732596
	0.325086	0.0732317
	0.325564	0.0732054
	0.326042	0.0731818
	0.32652	0.0731614
	0.326998	0.0731431
	0.327476	0.0731254
	0.327954	0.0731061
	0.328432	0.0730857
	0.32891	0.0730643
	0.329388	0.0730433
	0.329866	0.073024
	0.330344	0.0730063
	0.330822	0.0729897
	0.3313	0.0729731
	0.331778	0.072957
	0.332257	0.0729414
	0.332735	0.0729259
	0.333213	0.0729114
	0.333691	0.0728969
	0.334169	0.0728824
	0.334647	0.0728669
	0.335125	0.0728518
	0.335603	0.0728363
	0.336081	0.0728202
	0.336559	0.0728036
	0.337037	0.0727859
	0.337515	0.0727671
	0.337993	0.0727468
	0.338471	0.0727264
	0.338949	0.0727065
	0.339428	0.0726872
	0.339906	0.072669
	0.340384	0.0726519
	0.340862	0.0726358
	0.34134	0.0726208
	0.341818	0.0726063
	0.342296	0.0725929
	0.342774	0.07258
	0.343252	0.0725688
	0.34373	0.0725597
	0.344208	0.0725538
	0.344686	0.07255
	0.345164	0.0725479
	0.345642	0.0725457
	0.34612	0.0725431
	0.346599	0.0725404
	0.347077	0.0725398
	0.347555	0.0725436
	0.348033	0.0725527
	0.348511	0.0725672
	0.348989	0.0725886
	0.349467	0.0726267
	0.349945	0.0726974
	0.350423	0.0728202
	0.350901	0.0730042
	0.351379	0.0732392
	0.351857	0.0734916
	0.352335	0.073714
	0.352813	0.0738628
	0.353291	0.0739155
	0.35377	0.0738816
	0.354248	0.0737935
	0.354726	0.0736903
	0.355204	0.0736022
	0.355682	0.0735431
	0.35616	0.0735114
	0.356638	0.0735002
	0.357116	0.0735071
	0.357594	0.0735377
	0.358072	0.0736119
	0.35855	0.0737559
	0.359028	0.0739956
	0.359506	0.0743393
	0.359984	0.0747625
	0.360462	0.0752044
	0.360941	0.0755755
	0.361419	0.0757909
	0.361897	0.075799
	0.362375	0.0756068
	0.362853	0.0752745
	0.363331	0.0748907
	0.363809	0.0745369
	0.364287	0.0742629
	0.364765	0.0740784
	0.365243	0.0739639
	0.365721	0.0738833
	0.366199	0.0738005
	0.366677	0.0736903
	0.367155	0.0735399
	0.367633	0.0733536
	0.368112	0.0731437
	0.36859	0.072928
	0.369068	0.0727232
	0.369546	0.0725409
	0.370024	0.0723877
	0.370502	0.0722623
	0.37098	0.0721622
	0.371458	0.072083
	0.371936	0.0720203
	0.372414	0.0719711
	0.372892	0.0719342
	0.37337	0.0719064
	0.373848	0.0718876
	0.374326	0.0718759
	0.374804	0.0718694
	0.375283	0.0718684
	0.375761	0.0718716
	0.376239	0.071878
	0.376717	0.071886
	0.377195	0.0718924
	0.377673	0.0718967
	0.378151	0.0718983
	0.378629	0.0718983
	0.379107	0.0718983
	0.379585	0.0718994
	0.380063	0.0719021
	0.380541	0.0719053
	0.381019	0.071909
	0.381497	0.0719128
	0.381976	0.0719165
	0.382454	0.0719208
	0.382932	0.0719262
	0.38341	0.0719326
	0.383888	0.0719411
	0.384366	0.0719524
	0.384844	0.0719663
	0.385322	0.0719823
	0.3858	0.0719995
	0.386278	0.0720161
	0.386756	0.0720327
	0.387234	0.0720503
	0.387712	0.0720701
	0.38819	0.0720942
	0.388668	0.0721215
	0.389147	0.0721515
	0.389625	0.0721815
	0.390103	0.0722104
	0.390581	0.0722372
	0.391059	0.0722613
	0.391537	0.0722843
	0.392015	0.0723068
	0.392493	0.0723293
	0.392971	0.0723529
	0.393449	0.072377
	0.393927	0.0724016
	0.394405	0.0724268
	0.394883	0.0724525
	0.395361	0.0724793
	0.395839	0.0725061
	0.396318	0.0725329
	0.396796	0.072557
	0.397274	0.0725768
	0.397752	0.0725897
	0.39823	0.0725956
	0.398708	0.0725961
	0.399186	0.0725929
	0.399664	0.0725902
	0.400142	0.0725897
	0.40062	0.0725934
	0.401098	0.0726015
	0.401576	0.0726117
	0.402054	0.072624
	0.402532	0.0726379
	0.40301	0.0726524
	0.403489	0.072669
	0.403967	0.0726872
	0.404445	0.0727071
	0.404923	0.0727275
	0.405401	0.0727484
	0.405879	0.0727698
	0.406357	0.0727907
	0.406835	0.0728111
	0.407313	0.0728299
	0.407791	0.0728449
	0.408269	0.0728551
	0.408747	0.0728594
	0.409225	0.0728599
	0.409703	0.0728588
	0.410181	0.0728583
	0.41066	0.072861
	0.411138	0.0728653
	0.411616	0.0728712
	0.412094	0.0728765
	0.412572	0.0728803
	0.41305	0.0728835
	0.413528	0.0728856
	0.414006	0.0728862
	0.414484	0.072883
	0.414962	0.0728744
	0.41544	0.0728599
	0.415918	0.0728427
	0.416396	0.0728256
	0.416874	0.0728132
	0.417352	0.0728068
	0.417831	0.0728047
	0.418309	0.072802
	0.418787	0.0727955
	0.419265	0.0727832
	0.419743	0.0727666
	0.420221	0.0727489
	0.420699	0.0727328
	0.421177	0.0727199
	0.421655	0.0727076
	0.422133	0.0726931
	0.422611	0.0726733
	0.423089	0.0726497
	0.423567	0.0726235
	0.424045	0.0725972
	0.424523	0.072572
	0.425002	0.0725457
	0.42548	0.0725157
	0.425958	0.072482
	0.426436	0.0724455
	0.426914	0.0724107
	0.427392	0.0723802
	0.42787	0.0723545
	0.428348	0.0723304
	0.428826	0.0723036
	0.429304	0.0722698
	0.429782	0.0722281
	0.43026	0.0721815
	0.430738	0.0721338
	0.431216	0.0720867
	0.431694	0.0720402
	0.432173	0.0719914
	0.432651	0.0719395
	0.433129	0.0718839
	0.433607	0.0718277
	0.434085	0.0717731
	0.434563	0.0717234
	0.435041	0.0716763
	0.435519	0.0716309
	0.435997	0.0715843
	0.436475	0.0715368
	0.436953	0.0714892
	0.437431	0.0714443
	0.437909	0.071402
	0.438387	0.0713625
	0.438865	0.0713235
	0.439344	0.0712855
	0.439822	0.0712481
	0.4403	0.0712134
	0.440778	0.0711808
	0.441256	0.0711514
	0.441734	0.0711237
	0.442212	0.071097
	0.44269	0.0710713
	0.443168	0.0710468
	0.443646	0.0710243
	0.444124	0.0710051
	0.444602	0.0709901
	0.44508	0.0709811
	0.445558	0.0709789
	0.446036	0.0709837
	0.446515	0.0709918
	0.446993	0.0710014
	0.447471	0.0710104
	0.447949	0.0710179
	0.448427	0.0710275
	0.448905	0.071043
	0.449383	0.0710654
	0.449861	0.0710932
	0.450339	0.0711215
	0.450817	0.0711418
	0.451295	0.0711488
	0.451773	0.0711408
	0.452251	0.0711221
	0.452729	0.0711002
	0.453207	0.0710831
	0.453686	0.0710751
	0.454164	0.071074
	0.454642	0.0710729
	0.45512	0.0710633
	0.455598	0.0710414
	0.456076	0.0710067
	0.456554	0.0709651
	0.457032	0.0709245
	0.45751	0.0708908
	0.457988	0.0708674
	0.458466	0.0708535
	0.458944	0.0708471
	0.459422	0.0708439
	0.4599	0.0708423
	0.460378	0.0708417
	0.460857	0.0708423
	0.461335	0.0708471
	0.461813	0.0708588
	0.462291	0.070878
	0.462769	0.0709047
	0.463247	0.070933
	0.463725	0.0709554
	0.464203	0.0709661
	0.464681	0.0709618
	0.465159	0.0709474
	0.465637	0.0709303
	0.466115	0.0709197
	0.466593	0.0709202
	0.467071	0.0709314
	0.467549	0.0709496
	0.468028	0.0709688
	0.468506	0.0709859
	0.468984	0.0710024
	0.469462	0.0710222
	0.46994	0.0710484
	0.470418	0.0710804
	0.470896	0.0711114
	0.471374	0.0711317
	0.471852	0.0711338
	0.47233	0.0711178
	0.472808	0.0710922
	0.473286	0.0710687
	0.473764	0.0710585
	0.474242	0.0710649
	0.47472	0.0710815
	0.475199	0.0710986
	0.475677	0.0711092
	0.476155	0.0711114
	0.476633	0.0711103
	0.477111	0.071113
	0.477589	0.0711242
	0.478067	0.071145
	0.478545	0.0711744
	0.479023	0.0712102
	0.479501	0.0712497
	0.479979	0.0712909
	0.480457	0.0713278
	0.480935	0.0713539
	0.481413	0.0713641
	0.481891	0.0713588
	0.48237	0.0713422
	0.482848	0.071324
	0.483326	0.0713117
	0.483804	0.0713096
	0.484282	0.0713155
	0.48476	0.0713251
	0.485238	0.0713352
	0.485716	0.0713454
	0.486194	0.0713566
	0.486672	0.0713716
	0.48715	0.0713898
	0.487628	0.0714106
	0.488106	0.0714293
	0.488584	0.0714448
	0.489062	0.071456
	0.489541	0.071464
	0.490019	0.0714715
	0.490497	0.0714796
	0.490975	0.0714902
	0.491453	0.0715041
	0.491931	0.0715213
	0.492409	0.071541
	0.492887	0.0715624
	0.493365	0.0715838
	0.493843	0.0716047
	0.494321	0.0716234
	0.494799	0.0716394
	0.495277	0.0716544
	0.495755	0.0716683
	0.496233	0.0716822
	0.496712	0.0716956
	0.49719	0.0717095
	0.497668	0.0717234
	0.498146	0.0717378
	0.498624	0.0717528
	0.499102	0.0717689
	0.49958	0.0717854
	0.500058	0.0718015
	0.500536	0.071817
	0.501014	0.0718314
	0.501492	0.0718448
	0.50197	0.0718587
	0.502448	0.0718737
	0.502926	0.0718903
	0.503404	0.0719069
	0.503883	0.0719229
	0.504361	0.0719358
	0.504839	0.071947
	0.505317	0.0719577
	0.505795	0.071969
	0.506273	0.0719834
	0.506751	0.0719989
	0.507229	0.072015
	0.507707	0.0720284
	0.508185	0.0720391
	0.508663	0.0720487
	0.509141	0.0720589
	0.509619	0.0720712
	0.510097	0.0720862
	0.510576	0.0721017
	0.511054	0.0721156
	0.511532	0.0721269
	0.51201	0.0721354
	0.512488	0.0721445
	0.512966	0.0721563
	0.513444	0.0721719
	0.513922	0.0721906
	0.5144	0.0722099
	0.514878	0.0722281
	0.515356	0.0722431
	0.515834	0.0722549
	0.516312	0.072265
	0.51679	0.0722752
	0.517268	0.0722875
	0.517747	0.0723025
	0.518225	0.0723207
	0.518703	0.0723395
	0.519181	0.0723572
	0.519659	0.0723727
	0.520137	0.072385
	0.520615	0.0723952
	0.521093	0.0724048
	0.521571	0.0724155
	0.522049	0.0724295
	0.522527	0.072445
	0.523005	0.0724627
	0.523483	0.0724793
	0.523961	0.0724948
	0.524439	0.0725088
	0.524918	0.0725211
	0.525396	0.0725334
	0.525874	0.0725479
	0.526352	0.072565
	0.52683	0.0725849
	0.527308	0.0726058
	0.527786	0.0726272
	0.528264	0.072647
	0.528742	0.0726647
	0.52922	0.0726813
	0.529698	0.0726969
	0.530176	0.0727124
	0.530654	0.0727291
	0.531132	0.0727468
	0.53161	0.0727644
	0.532089	0.0727821
	0.532567	0.0727993
	0.533045	0.0728175
	0.533523	0.0728352
	0.534001	0.0728535
	0.534479	0.0728717
	0.534957	0.0728899
	0.535435	0.0729082
	0.535913	0.0729264
	0.536391	0.0729452
	0.536869	0.0729634
	0.537347	0.0729816
	0.537825	0.0729983
	0.538303	0.0730138
	0.538781	0.0730283
	0.53926	0.0730423
	0.539738	0.0730562
	0.540216	0.0730712
	0.540694	0.0730879
	0.541172	0.0731056
	0.54165	0.0731244
	0.542128	0.0731437
	0.542606	0.073163
	0.543084	0.0731812
	0.543562	0.0731995
	0.54404	0.0732188
	0.544518	0.0732392
	0.544996	0.0732607
	0.545474	0.0732832
	0.545952	0.0733052
	0.546431	0.0733262
	0.546909	0.073345
	0.547387	0.0733627
	0.547865	0.0733793
	0.548343	0.073396
	0.548821	0.0734132
	0.549299	0.0734319
	0.549777	0.0734513
	0.550255	0.0734717
	0.550733	0.0734921
	0.551211	0.0735125
	0.551689	0.0735335
	0.552167	0.0735544
	0.552645	0.0735759
	0.553123	0.0735963
	0.553602	0.0736162
	0.55408	0.0736334
	0.554558	0.0736495
	0.555036	0.0736661
	0.555514	0.0736839
	0.555992	0.0737054
	0.55647	0.0737301
	0.556948	0.0737569
	0.557426	0.0737833
	0.557904	0.073808
	0.558382	0.07383
	0.55886	0.0738505
	0.559338	0.0738709
	0.559816	0.0738919
	0.560294	0.0739139
	0.560773	0.073937
	0.561251	0.0739607
	0.561729	0.0739859
	0.562207	0.0740112
	0.562685	0.074037
	0.563163	0.0740623
	0.563641	0.0740865
	0.564119	0.0741102
	0.564597	0.0741333
	0.565075	0.0741575
	0.565553	0.0741828
	0.566031	0.0742097
	0.566509	0.074236
	0.566987	0.0742608
	0.567465	0.0742839
	0.567944	0.0743054
	0.568422	0.074327
	0.5689	0.0743496
	0.569378	0.0743738
	0.569856	0.0743996
	0.570334	0.0744265
	0.570812	0.074454
	0.57129	0.0744809
	0.571768	0.0745067
	0.572246	0.0745326
	0.572724	0.0745573
	0.573202	0.0745821
	0.57368	0.0746063
	0.574158	0.0746316
	0.574637	0.0746575
	0.575115	0.0746849
	0.575593	0.0747124
	0.576071	0.0747404
	0.576549	0.0747679
	0.577027	0.0747959
	0.577505	0.0748239
	0.577983	0.0748514
	0.578461	0.0748783
	0.578939	0.0749042
	0.579417	0.0749295
	0.579895	0.0749554
	0.580373	0.0749829
	0.580851	0.075012
	0.581329	0.0750427
	0.581808	0.0750739
	0.582286	0.0751041
	0.582764	0.0751327
	0.583242	0.0751597
	0.58372	0.0751861
	0.584198	0.0752125
	0.584676	0.0752395
	0.585154	0.075268
	0.585632	0.0752972
	0.58611	0.0753263
	0.586588	0.0753549
	0.587066	0.0753829
	0.587544	0.0754104
	0.588022	0.0754379
	0.5885	0.0754649
	0.588979	0.0754924
	0.589457	0.0755205
	0.589935	0.0755496
	0.590413	0.0755804
	0.590891	0.0756128
	0.591369	0.0756473
	0.591847	0.0756824
	0.592325	0.0757169
	0.592803	0.0757499
	0.593281	0.0757796
	0.593759	0.075806
	0.594237	0.0758303
	0.594715	0.0758541
	0.595193	0.0758784
	0.595671	0.0759054
	0.59615	0.0759351
	0.596628	0.0759664
	0.597106	0.0759983
	0.597584	0.0760301
	0.598062	0.076062
	0.59854	0.0760928
	0.599018	0.0761231
	0.599496	0.0761528
	0.599974	0.0761825
	0.600452	0.0762117
	0.60093	0.0762409
	0.601408	0.0762706
	0.601886	0.0763014
	0.602364	0.0763328
	0.602842	0.0763636
	0.603321	0.0763944
	0.603799	0.0764252
	0.604277	0.0764566
	0.604755	0.0764885
	0.605233	0.0765204
	0.605711	0.0765512
	0.606189	0.0765815
	0.606667	0.0766102
	0.607145	0.0766388
	0.607623	0.0766686
	0.608101	0.0766994
	0.608579	0.0767314
	0.609057	0.0767638
	0.609535	0.0767963
	0.610013	0.0768277
	0.610492	0.0768585
	0.61097	0.0768888
	0.611448	0.0769192
	0.611926	0.0769495
	0.612404	0.0769803
	0.612882	0.0770117
	0.61336	0.0770431
	0.613838	0.0770751
	0.614316	0.077107
	0.614794	0.077139
	0.615272	0.0771709
	0.61575	0.0772034
	0.616228	0.0772359
	0.616706	0.0772679
	0.617184	0.0772983
	0.617663	0.0773275
	0.618141	0.0773562
	0.618619	0.0773849
	0.619097	0.0774148
	0.619575	0.0774462
	0.620053	0.0774782
	0.620531	0.0775096
	0.621009	0.0775394
	0.621487	0.0775681
	0.621965	0.0775958
	0.622443	0.0776245
	0.622921	0.0776549
	0.623399	0.077688
	0.623877	0.0777227
	0.624355	0.0777585
	0.624834	0.0777932
	0.625312	0.0778263
	0.62579	0.0778577
	0.626268	0.0778876
	0.626746	0.0779174
	0.627224	0.0779483
	0.627702	0.0779814
	0.62818	0.0780151
	0.628658	0.0780487
	0.629136	0.0780808
	0.629614	0.0781101
	0.630092	0.0781372
	0.63057	0.0781633
	0.631048	0.0781904
	0.631526	0.0782203
	0.632005	0.0782534
	0.632483	0.0782881
	0.632961	0.0783229
	0.633439	0.0783577
	0.633917	0.0783903
	0.634395	0.0784218
	0.634873	0.0784522
	0.635351	0.0784821
	0.635829	0.0785114
	0.636307	0.0785396
	0.636785	0.0785657
	0.637263	0.0785902
	0.637741	0.078613
	0.638219	0.0786364
	0.638697	0.078663
	0.639176	0.078694
	0.639654	0.0787293
	0.640132	0.0787663
	0.64061	0.0788011
	0.641088	0.0788315
	0.641566	0.0788576
	0.642044	0.078881
	0.642522	0.0789049
	0.643	0.0789316
	0.643478	0.0789609
	0.643956	0.078993
	0.644434	0.0790273
	0.644912	0.0790632
	0.64539	0.0791002
	0.645868	0.0791377
	0.646347	0.0791747
	0.646825	0.0792101
	0.647303	0.0792449
	0.647781	0.0792803
	0.648259	0.0793184
	0.648737	0.0793598
	0.649215	0.0794044
	0.649693	0.0794491
	0.650171	0.0794926
	0.650649	0.0795324
	0.651127	0.0795667
	0.651605	0.0795961
	0.652083	0.0796222
	0.652561	0.0796495
	0.653039	0.0796816
	0.653518	0.0797208
	0.653996	0.0797655
	0.654474	0.0798135
	0.654952	0.0798598
	0.65543	0.0799018
	0.655908	0.0799388
	0.656386	0.0799732
	0.656864	0.0800059
	0.657342	0.080038
	0.65782	0.0800691
	0.658298	0.0800964
	0.658776	0.0801193
	0.659254	0.0801357
	0.659732	0.080146
	0.66021	0.080152
	0.660689	0.0801547
	0.661167	0.0801586
	0.661645	0.0801684
	0.662123	0.0801896
	0.662601	0.0802267
	0.663079	0.0802786
	0.663557	0.0803402
	0.664035	0.0804051
	0.664513	0.0804668
	0.664991	0.0805214
	0.665469	0.0805683
	0.665947	0.0806109
	0.666425	0.0806524
	0.666903	0.080695
	0.667381	0.0807381
	0.66786	0.0807785
	0.668338	0.080814
	0.668816	0.080843
	0.669294	0.0808665
	0.669772	0.0808883
	0.67025	0.0809124
	0.670728	0.0809424
	0.671206	0.0809779
	0.671684	0.0810151
	0.672162	0.0810506
	0.67264	0.0810812
	0.673118	0.0811085
	0.673596	0.0811364
	0.674074	0.0811703
	0.674552	0.0812135
	0.675031	0.0812638
	0.675509	0.0813152
	0.675987	0.0813595
	0.676465	0.0813929
	0.676943	0.0814158
	0.677421	0.0814339
	0.677899	0.0814552
	0.678377	0.0814842
	0.678855	0.0815209
	0.679333	0.0815608
	0.679811	0.0815996
	0.680289	0.0816363
	0.680767	0.0816708
	0.681245	0.0817074
	0.681723	0.081748
	0.682202	0.0817928
	0.68268	0.0818399
	0.683158	0.0818876
	0.683636	0.0819335
	0.684114	0.0819801
	0.684592	0.0820261
	0.68507	0.0820727
	0.685548	0.0821187
	0.686026	0.0821614
	0.686504	0.082202
	0.686982	0.0822409
	0.68746	0.0822798
	0.687938	0.0823214
	0.688416	0.0823647
	0.688894	0.0824097
	0.689373	0.0824546
	0.689851	0.0824974
	0.690329	0.0825385
	0.690807	0.0825786
	0.691285	0.0826191
	0.691763	0.0826603
	0.692241	0.082702
	0.692719	0.0827431
	0.693197	0.0827826
	0.693675	0.0828216
	0.694153	0.0828605
	0.694631	0.0829006
	0.695109	0.0829423
	0.695587	0.082984
	0.696065	0.0830241
	0.696544	0.0830625
	0.697022	0.0830988
	0.6975	0.0831345
	0.697978	0.0831713
	0.698456	0.0832103
	0.698934	0.0832509
	0.699412	0.0832932
	0.69989	0.0833355
	0.700368	0.0833772
	0.700846	0.0834179
	0.701324	0.083458
	0.701802	0.0834987
	0.70228	0.0835399
	0.702758	0.0835828
	0.703236	0.0836262
	0.703715	0.0836707
	0.704193	0.0837147
	0.704671	0.0837582
	0.705149	0.0838
	0.705627	0.0838407
	0.706105	0.0838803
	0.706583	0.0839193
	0.707061	0.0839595
	0.707539	0.0840007
	0.708017	0.0840426
	0.708495	0.0840849
	0.708973	0.0841262
	0.709451	0.0841669
	0.709929	0.0842071
	0.710408	0.0842479
	0.710886	0.0842897
	0.711364	0.0843338
	0.711842	0.0843806
	0.71232	0.0844285
	0.712798	0.0844769
	0.713276	0.0845243
	0.713754	0.0845706
	0.714232	0.0846158
	0.71471	0.0846599
	0.715188	0.0847034
	0.715666	0.0847464
	0.716144	0.0847888
	0.716622	0.0848307
	0.7171	0.0848721
	0.717579	0.0849134
	0.718057	0.0849559
	0.718535	0.085
	0.719013	0.0850447
	0.719491	0.0850899
	0.719969	0.0851351
	0.720447	0.0851809
	0.720925	0.0852273
	0.721403	0.0852742
	0.721881	0.0853211
	0.722359	0.085368
	0.722837	0.0854138
	0.723315	0.0854602
	0.723793	0.085506
	0.724271	0.0855529
	0.72475	0.0856004
	0.725228	0.085649
	0.725706	0.0856971
	0.726184	0.0857446
	0.726662	0.0857915
	0.72714	0.085838
	0.727618	0.0858844
	0.728096	0.0859302
	0.728574	0.0859761
	0.729052	0.086022
	0.72953	0.0860695
	0.730008	0.0861182
	0.730486	0.086168
	0.730964	0.0862188
	0.731442	0.0862686
	0.731921	0.0863173
	0.732399	0.0863637
	0.732877	0.0864102
	0.733355	0.0864567
	0.733833	0.0865054
	0.734311	0.0865563
	0.734789	0.0866072
	0.735267	0.0866576
	0.735745	0.0867063
	0.736223	0.0867528
	0.736701	0.0867977
	0.737179	0.0868431
	0.737657	0.0868902
	0.738135	0.08694
	0.738613	0.0869921
	0.739092	0.087047
	0.73957	0.087104
	0.740048	0.0871622
	0.740526	0.0872193
	0.741004	0.0872747
	0.741482	0.0873274
	0.74196	0.0873773
	0.742438	0.0874261
	0.742916	0.0874749
	0.743394	0.0875243
	0.743872	0.0875748
	0.74435	0.0876264
	0.744828	0.087678
	0.745306	0.0877312
	0.745784	0.0877851
	0.746263	0.0878395
	0.746741	0.087895
	0.747219	0.08795
	0.747697	0.0880049
	0.748175	0.0880599
	0.748653	0.088116
	0.749131	0.0881721
	0.749609	0.0882288
	0.750087	0.0882838
	0.750565	0.0883382
	0.751043	0.0883905
	0.751521	0.0884416
	0.751999	0.0884939
	0.752477	0.0885473
	0.752955	0.0886029
	0.753434	0.0886601
	0.753912	0.0887185
	0.75439	0.0887769
	0.754868	0.0888348
	0.755346	0.088891
	0.755824	0.0889461
	0.756302	0.0890001
	0.75678	0.0890541
	0.757258	0.0891086
	0.757736	0.0891643
	0.758214	0.0892211
	0.758692	0.0892779
	0.75917	0.0893358
	0.759648	0.0893938
	0.760126	0.0894528
	0.760605	0.089513
	0.761083	0.0895743
	0.761561	0.0896367
	0.762039	0.0896992
	0.762517	0.0897616
	0.762995	0.0898241
	0.763473	0.0898848
	0.763951	0.0899434
	0.764429	0.0899992
	0.764907	0.0900533
	0.765385	0.0901069
	0.765863	0.0901616
	0.766341	0.090219
	0.766819	0.0902793
	0.767297	0.0903407
	0.767776	0.0904022
	0.768254	0.0904641
	0.768732	0.0905256
	0.76921	0.0905876
	0.769688	0.0906507
	0.770166	0.0907139
	0.770644	0.0907759
	0.771122	0.0908362
	0.7716	0.0908955
	0.772078	0.0909536
	0.772556	0.0910124
	0.773034	0.0910733
	0.773512	0.0911365
	0.77399	0.0912008
	0.774468	0.0912657
	0.774947	0.0913284
	0.775425	0.09139
	0.775903	0.0914504
	0.776381	0.091512
	0.776859	0.0915769
	0.777337	0.0916447
	0.777815	0.0917147
	0.778293	0.0917853
	0.778771	0.0918536
	0.779249	0.091918
	0.779727	0.0919797
	0.780205	0.0920385
	0.780683	0.0920974
	0.781161	0.0921568
	0.781639	0.0922179
	0.782118	0.0922819
	0.782596	0.0923486
	0.783074	0.092417
	0.783552	0.0924877
	0.78403	0.0925584
	0.784508	0.0926286
	0.784986	0.0926982
	0.785464	0.0927672
	0.785942	0.0928357
	0.78642	0.0929042
	0.786898	0.0929728
	0.787376	0.0930402
	0.787854	0.0931076
	0.788332	0.0931745
	0.78881	0.0932425
	0.789289	0.0933105
	0.789767	0.0933791
	0.790245	0.0934482
	0.790723	0.0935185
	0.791201	0.0935888
	0.791679	0.0936597
	0.792157	0.0937306
	0.792635	0.0938004
	0.793113	0.0938685
	0.793591	0.0939366
	0.794069	0.0940053
	0.794547	0.0940751
	0.795025	0.0941461
	0.795503	0.0942182
	0.795981	0.0942903
	0.79646	0.094363
	0.796938	0.0944379
	0.797416	0.0945157
	0.797894	0.0945952
	0.798372	0.0946758
	0.79885	0.0947548
	0.799328	0.0948326
	0.799806	0.0949082
	0.800284	0.0949832
	0.800762	0.0950577
	0.80124	0.0951323
	0.801718	0.0952062
	0.802196	0.095279
	0.802674	0.0953513
	0.803152	0.0954236
	0.803631	0.0954971
	0.804109	0.0955722
	0.804587	0.0956496
	0.805065	0.0957282
	0.805543	0.0958074
	0.806021	0.0958871
	0.806499	0.0959663
	0.806977	0.0960449
	0.807455	0.0961213
	0.807933	0.0961971
	0.808411	0.0962723
	0.808889	0.0963493
	0.809367	0.0964286
	0.809845	0.0965113
	0.810323	0.0965962
	0.810802	0.0966806
	0.81128	0.0967633
	0.811758	0.0968444
	0.812236	0.0969243
	0.812714	0.0970031
	0.813192	0.0970825
	0.81367	0.0971619
	0.814148	0.097243
	0.814626	0.0973258
	0.815104	0.0974103
	0.815582	0.0974972
	0.81606	0.0975852
	0.816538	0.0976732
	0.817016	0.09776
	0.817494	0.0978452
	0.817973	0.0979299
	0.818451	0.0980151
	0.818929	0.0981021
	0.819407	0.0981896
	0.819885	0.098276
	0.820363	0.0983608
	0.820841	0.0984432
	0.821319	0.0985263
	0.821797	0.0986116
	0.822275	0.0987004
	0.822753	0.0987932
	0.823231	0.0988871
	0.823709	0.09898
	0.824187	0.0990705
	0.824665	0.0991583
	0.825144	0.0992454
	0.825622	0.0993332
	0.8261	0.0994244
	0.826578	0.0995179
	0.827056	0.0996132
	0.827534	0.0997067
	0.828012	0.0997974
	0.82849	0.0998859
	0.828968	0.0999744
	0.829446	0.100065
	0.829924	0.100162
	0.830402	0.100263
	0.83088	0.100366
	0.831358	0.100466
	0.831836	0.10056
	0.832315	0.100649
	0.832793	0.100735
	0.833271	0.100821
	0.833749	0.10091
	0.834227	0.101001
	0.834705	0.101096
	0.835183	0.10119
	0.835661	0.101285
	0.836139	0.101381
	0.836617	0.101478
	0.837095	0.101577
	0.837573	0.101677
	0.838051	0.101776
	0.838529	0.101875
	0.839007	0.101975
	0.839486	0.102075
	0.839964	0.102177
	0.840442	0.102281
	0.84092	0.102385
	0.841398	0.10249
	0.841876	0.102595
	0.842354	0.102699
	0.842832	0.102802
	0.84331	0.102905
	0.843788	0.103005
	0.844266	0.103105
	0.844744	0.103204
	0.845222	0.103305
	0.8457	0.103409
	0.846179	0.103515
	0.846657	0.103624
	0.847135	0.103734
	0.847613	0.103845
	0.848091	0.103955
	0.848569	0.104064
	0.849047	0.104172
	0.849525	0.104277
	0.850003	0.104381
	0.850481	0.104483
	0.850959	0.104587
	0.851437	0.104692
	0.851915	0.104799
	0.852393	0.104909
	0.852871	0.105019
	0.85335	0.105129
	0.853828	0.105237
	0.854306	0.105344
	0.854784	0.10545
	0.855262	0.105557
	0.85574	0.105664
	0.856218	0.105774
	0.856696	0.105885
	0.857174	0.105999
	0.857652	0.106114
	0.85813	0.106229
	0.858608	0.106343
	0.859086	0.106455
	0.859564	0.106565
	0.860042	0.106674
	0.860521	0.106783
	0.860999	0.106893
	0.861477	0.107004
	0.861955	0.107117
	0.862433	0.107229
	0.862911	0.10734
	0.863389	0.107451
	0.863867	0.10756
	0.864345	0.10767
	0.864823	0.107782
	0.865301	0.107897
	0.865779	0.108017
	0.866257	0.108139
	0.866735	0.10826
	0.867213	0.108378
	0.867692	0.10849
	0.86817	0.108598
	0.868648	0.108701
	0.869126	0.108804
	0.869604	0.108909
	0.870082	0.109021
	0.87056	0.109139
	0.871038	0.109262
	0.871516	0.109385
	0.871994	0.109503
	0.872472	0.109618
	0.87295	0.109732
	0.873428	0.109849
	0.873906	0.10997
	0.874384	0.110093
	0.874863	0.110213
	0.875341	0.110328
	0.875819	0.110437
	0.876297	0.110545
	0.876775	0.110654
	0.877253	0.110766
	0.877731	0.110878
	0.878209	0.11099
	0.878687	0.111101
	0.879165	0.111211
	0.879643	0.111325
	0.880121	0.111441
	0.880599	0.111561
	0.881077	0.111684
	0.881555	0.111812
	0.882034	0.111943
	0.882512	0.112078
	0.88299	0.11221
	0.883468	0.112338
	0.883946	0.112462
	0.884424	0.112585
	0.884902	0.112712
	0.88538	0.112845
	0.885858	0.112984
	0.886336	0.113121
	0.886814	0.113252
	0.887292	0.113376
	0.88777	0.113497
	0.888248	0.11362
	0.888726	0.11375
	0.889205	0.113884
	0.889683	0.114022
	0.890161	0.114161
	0.890639	0.114299
	0.891117	0.114435
	0.891595	0.11457
	0.892073	0.114703
	0.892551	0.114832
	0.893029	0.114957
	0.893507	0.11508
	0.893985	0.115201
	0.894463	0.115321
	0.894941	0.115442
	0.895419	0.115566
	0.895897	0.115695
	0.896376	0.115833
	0.896854	0.11598
	0.897332	0.116134
	0.89781	0.116294
	0.898288	0.116454
	0.898766	0.116613
	0.899244	0.116771
	0.899722	0.116929
	0.9002	0.117086
	0.900678	0.117242
	0.901156	0.117395
	0.901634	0.117543
	0.902112	0.117689
	0.90259	0.117835
	0.903068	0.117985
	0.903547	0.118141
	0.904025	0.118299
	0.904503	0.118453
	0.904981	0.118601
	0.905459	0.118739
	0.905937	0.118873
	0.906415	0.119009
	0.906893	0.119153
	0.907371	0.119307
	0.907849	0.119469
	0.908327	0.119633
	0.908805	0.119793
	0.909283	0.119949
	0.909761	0.120102
	0.910239	0.120257
	0.910718	0.120419
	0.911196	0.120589
	0.911674	0.120763
	0.912152	0.120935
	0.91263	0.121101
	0.913108	0.121259
	0.913586	0.121414
	0.914064	0.121571
	0.914542	0.121738
	0.91502	0.121916
	0.915498	0.122101
	0.915976	0.122288
	0.916454	0.122473
	0.916932	0.122653
	0.91741	0.122831
	0.917889	0.123008
	0.918367	0.123186
	0.918845	0.123368
	0.919323	0.123555
	0.919801	0.123746
	0.920279	0.123939
	0.920757	0.124134
	0.921235	0.124327
	0.921713	0.124514
	0.922191	0.124698
	0.922669	0.124879
	0.923147	0.125061
	0.923625	0.125248
	0.924103	0.125442
	0.924581	0.12564
	0.92506	0.125839
	0.925538	0.126034
	0.926016	0.126223
	0.926494	0.126404
	0.926972	0.126581
	0.92745	0.126758
	0.927928	0.12694
	0.928406	0.12713
	0.928884	0.127331
	0.929362	0.127538
	0.92984	0.127748
	0.930318	0.127956
	0.930796	0.12816
	0.931274	0.12836
	0.931752	0.128558
	0.932231	0.128757
	0.932709	0.128959
	0.933187	0.129165
	0.933665	0.129379
	0.934143	0.129598
	0.934621	0.129822
	0.935099	0.130048
	0.935577	0.130274
	0.936055	0.130499
	0.936533	0.130722
	0.937011	0.130942
	0.937489	0.131161
	0.937967	0.131379
	0.938445	0.131597
	0.938923	0.131818
	0.939402	0.132042
	0.93988	0.132273
	0.940358	0.132511
	0.940836	0.132754
	0.941314	0.133002
	0.941792	0.133249
	0.94227	0.133494
	0.942748	0.133734
	0.943226	0.133972
	0.943704	0.134209
	0.944182	0.134449
	0.94466	0.134695
	0.945138	0.134945
	0.945616	0.135198
	0.946094	0.135452
	0.946573	0.135704
	0.947051	0.135955
	0.947529	0.136206
	0.948007	0.13646
	0.948485	0.136721
	0.948963	0.136988
	0.949441	0.137262
	0.949919	0.137541
	0.950397	0.137822
	0.950875	0.138102
	0.951353	0.138381
	0.951831	0.138658
	0.952309	0.138935
	0.952787	0.139214
	0.953266	0.139496
	0.953744	0.139782
	0.954222	0.140071
	0.9547	0.140363
	0.955178	0.140655
	0.955656	0.140948
	0.956134	0.141241
	0.956612	0.141538
	0.95709	0.141836
	0.957568	0.142139
	0.958046	0.142446
	0.958524	0.142757
	0.959002	0.143074
	0.95948	0.143397
	0.959958	0.143725
	0.960437	0.144057
	0.960915	0.144392
	0.961393	0.144727
	0.961871	0.14506
	0.962349	0.14539
	0.962827	0.145719
	0.963305	0.146047
	0.963783	0.146377
	0.964261	0.146712
	0.964739	0.147055
	0.965217	0.147406
	0.965695	0.147768
	0.966173	0.148137
	0.966651	0.148511
	0.967129	0.148884
	0.967608	0.149253
	0.968086	0.149618
	0.968564	0.149979
	0.969042	0.150342
	0.96952	0.150712
	0.969998	0.15109
	0.970476	0.151477
	0.970954	0.15187
	0.971432	0.152266
	0.97191	0.152663
	0.972388	0.153061
	0.972866	0.15346
	0.973344	0.153861
	0.973822	0.154265
	0.9743	0.154671
	0.974779	0.155082
	0.975257	0.155497
	0.975735	0.155921
	0.976213	0.156351
	0.976691	0.156788
	0.977169	0.15723
	0.977647	0.157673
	0.978125	0.158118
	0.978603	0.158562
	0.979081	0.159007
	0.979559	0.159451
	0.980037	0.159895
	0.980515	0.160338
	0.980993	0.160779
	0.981471	0.161218
	0.98195	0.161657
	0.982428	0.162098
	0.982906	0.162543
	0.983384	0.162995
	0.983862	0.163455
	0.98434	0.163922
	0.984818	0.164395
	0.985296	0.164871
	0.985774	0.165346
	0.986252	0.165815
	0.98673	0.166278
	0.987208	0.166733
	0.987686	0.167185
	0.988164	0.167636
	0.988642	0.168089
	0.989121	0.168548
	0.989599	0.169016
	0.990077	0.169489
	0.990555	0.169967
	0.991033	0.170446
	0.991511	0.170923
	0.991989	0.171402
	0.992467	0.171879
	0.992945	0.172355
	0.993423	0.17283
	0.993901	0.173299
	0.994379	0.173762
	0.994857	0.174219
	0.995335	0.174673
	0.995813	0.175129
	0.996292	0.175587
	0.99677	0.17605
	0.997248	0.176514
	0.997726	0.176975
	0.998204	0.177431
	0.998682	0.177882
	0.99916	0.178328
	0.999638	0.178774
	1.00012	0.179221
	1.00059	0.179671
	1.00107	0.180121
	1.00155	0.180567
	1.00203	0.181007
	1.00251	0.181438
	1.00298	0.181865
	1.00346	0.182292
	1.00394	0.182725
	1.00442	0.183165
	1.0049	0.183612
	1.00537	0.18406
	1.00585	0.184506
	1.00633	0.184949
	1.00681	0.185387
	1.00729	0.185825
	1.00777	0.18626
	1.00824	0.186696
	1.00872	0.187132
	1.0092	0.187567
	1.00968	0.188005
	1.01016	0.188445
	1.01063	0.188891
	1.01111	0.189339
	1.01159	0.18979
	1.01207	0.190238
	1.01255	0.190684
	1.01302	0.191129
	1.0135	0.191573
	1.01398	0.192018
	1.01446	0.192465
	1.01494	0.192914
	1.01541	0.193364
	1.01589	0.193816
	1.01637	0.194271
	1.01685	0.194727
	1.01733	0.195184
	1.0178	0.19564
	1.01828	0.196099
	1.01876	0.196561
	1.01924	0.197027
	1.01972	0.197496
	1.02019	0.197966
	1.02067	0.198434
	1.02115	0.198902
	1.02163	0.199373
	1.02211	0.19985
	1.02259	0.200337
	1.02306	0.200833
	1.02354	0.201336
	1.02402	0.201842
	1.0245	0.20235
	1.02498	0.20286
	1.02545	0.203372
	1.02593	0.203883
	1.02641	0.204391
	1.02689	0.204894
	1.02737	0.205395
	1.02784	0.205897
	1.02832	0.206405
	1.0288	0.206921
	1.02928	0.207443
	1.02976	0.207971
	1.03023	0.208504
	1.03071	0.209041
	1.03119	0.209583
	1.03167	0.21013
	1.03215	0.210681
	1.03262	0.211232
	1.0331	0.211783
	1.03358	0.212331
	1.03406	0.212878
	1.03454	0.213429
	1.03501	0.213986
	1.03549	0.214549
	1.03597	0.215119
	1.03645	0.215692
	1.03693	0.216269
	1.03741	0.216847
	1.03788	0.217428
	1.03836	0.218011
	1.03884	0.218596
	1.03932	0.219182
	1.0398	0.219769
	1.04027	0.22036
	1.04075	0.220958
	1.04123	0.221566
	1.04171	0.222181
	1.04219	0.222803
	1.04266	0.223428
	1.04314	0.224054
	1.04362	0.224681
	1.0441	0.225307
	1.04458	0.225932
	1.04505	0.226555
	1.04553	0.227178
	1.04601	0.227802
	1.04649	0.228431
	1.04697	0.229071
	1.04744	0.229721
	1.04792	0.230382
	1.0484	0.23105
	1.04888	0.231722
	1.04936	0.232396
	1.04984	0.233073
	1.05031	0.233753
	1.05079	0.234438
	1.05127	0.235127
	1.05175	0.23582
	1.05223	0.236516
	1.0527	0.237215
	1.05318	0.237916
	1.05366	0.23862
	1.05414	0.239327
	1.05462	0.240041
	1.05509	0.240762
	1.05557	0.241493
	1.05605	0.242235
	1.05653	0.242985
	1.05701	0.243742
	1.05748	0.244501
	1.05796	0.245261
	1.05844	0.246022
	1.05892	0.246786
	1.0594	0.247557
	1.05987	0.248336
	1.06035	0.249127
	1.06083	0.24993
	1.06131	0.250745
	1.06179	0.251569
	1.06226	0.252398
	1.06274	0.25323
	1.06322	0.254063
	1.0637	0.254899
	1.06418	0.255739
	1.06466	0.256587
	1.06513	0.257441
	1.06561	0.258306
	1.06609	0.259179
	1.06657	0.260062
	1.06705	0.260956
	1.06752	0.26186
	1.068	0.26277
	1.06848	0.263684
	1.06896	0.264595
	1.06944	0.265505
	1.06991	0.266417
	1.07039	0.267337
	1.07087	0.268275
	1.07135	0.269234
	1.07183	0.270215
	1.0723	0.271213
	1.07278	0.272222
	1.07326	0.273232
	1.07374	0.274241
	1.07422	0.275248
	1.07469	0.276256
	1.07517	0.277269
	1.07565	0.278292
	1.07613	0.279327
	1.07661	0.280378
	1.07708	0.281442
	1.07756	0.282522
	1.07804	0.283614
	1.07852	0.284718
	1.079	0.285826
	1.07948	0.286935
	1.07995	0.288043
	1.08043	0.289149
	1.08091	0.290259
	1.08139	0.291381
	1.08187	0.292522
	1.08234	0.293687
	1.08282	0.294876
	1.0833	0.296082
	1.08378	0.297296
	1.08426	0.298511
	1.08473	0.299723
	1.08521	0.300935
	1.08569	0.302151
	1.08617	0.303378
	1.08665	0.304617
	1.08712	0.305871
	1.0876	0.307139
	1.08808	0.308422
	1.08856	0.309719
	1.08904	0.31103
	1.08951	0.312351
	1.08999	0.313678
	1.09047	0.315005
	1.09095	0.316337
	1.09143	0.317678
	1.0919	0.319035
	1.09238	0.320412
	1.09286	0.321805
	1.09334	0.323208
	1.09382	0.324612
	1.0943	0.326013
	1.09477	0.327414
	1.09525	0.328823
	1.09573	0.330249
	1.09621	0.331696
	1.09669	0.333157
	1.09716	0.334624
	1.09764	0.336088
	1.09812	0.337545
	1.0986	0.339001
	1.09908	0.340467
	1.09955	0.34195
	1.10003	0.343456
	1.10051	0.344981
	1.10099	0.346515
	1.10147	0.348049
	1.10194	0.349582
	1.10242	0.351118
	1.1029	0.352669
	1.10338	0.354242
	1.10386	0.355838
	1.10433	0.35745
	1.10481	0.359069
	1.10529	0.360685
	1.10577	0.362299
	1.10625	0.363916
	1.10672	0.365546
	1.1072	0.367195
	1.10768	0.368859
	1.10816	0.370538
	1.10864	0.372228
	1.10912	0.373929
	1.10959	0.37564
	1.11007	0.377356
	1.11055	0.379071
	1.11103	0.380777
	1.11151	0.382474
	1.11198	0.384166
	1.11246	0.385867
	1.11294	0.387591
	1.11342	0.389342
	1.1139	0.391117
	1.11437	0.39291
	1.11485	0.39471
	1.11533	0.396508
	1.11581	0.398304
	1.11629	0.400099
	1.11676	0.401899
	1.11724	0.40371
	1.11772	0.405538
	1.1182	0.407384
	1.11868	0.409242
	1.11915	0.411104
	1.11963	0.412959
	1.12011	0.414808
	1.12059	0.416656
	1.12107	0.418514
	1.12155	0.420388
	1.12202	0.422286
	1.1225	0.424199
	1.12298	0.42612
	1.12346	0.428044
	1.12394	0.429972
	1.12441	0.431907
	1.12489	0.433853
	1.12537	0.435815
	1.12585	0.437794
	1.12633	0.439791
	1.1268	0.441801
	1.12728	0.443824
	1.12776	0.445852
	1.12824	0.447881
	1.12872	0.449909
	1.12919	0.451943
	1.12967	0.453991
	1.13015	0.456059
	1.13063	0.45815
	1.13111	0.460257
	1.13158	0.462373
	1.13206	0.464487
	1.13254	0.466597
	1.13302	0.468706
	1.1335	0.470815
	1.13397	0.472933
	1.13445	0.475066
	1.13493	0.477214
	1.13541	0.479376
	1.13589	0.481544
	1.13637	0.483709
	1.13684	0.485869
	1.13732	0.488029
	1.1378	0.490199
	1.13828	0.492402
	1.13876	0.494648
	1.13923	0.496937
	1.13971	0.499256
	1.14019	0.501578
	1.14067	0.503889
	1.14115	0.506176
	1.14162	0.508453
	1.1421	0.510737
	1.14258	0.513043
	1.14306	0.515381
	1.14354	0.517747
	1.14401	0.520128
	1.14449	0.52252
	1.14497	0.524919
	1.14545	0.527331
	1.14593	0.529761
	1.1464	0.532216
	1.14688	0.534688
	1.14736	0.537172
	1.14784	0.539663
	1.14832	0.542161
	1.14879	0.544666
	1.14927	0.547181
	1.14975	0.5497
	1.15023	0.552215
	1.15071	0.554722
	1.15119	0.55723
	1.15166	0.559748
	1.15214	0.562298
	1.15262	0.564887
	1.1531	0.567516
	1.15358	0.570171
	1.15405	0.572835
	1.15453	0.575494
	1.15501	0.578147
	1.15549	0.580804
	1.15597	0.583479
	1.15644	0.586177
	1.15692	0.588903
	1.1574	0.591645
	1.15788	0.594396
	1.15836	0.597153
	1.15883	0.599911
	1.15931	0.60268
	1.15979	0.605464
	1.16027	0.608274
	1.16075	0.611118
	1.16122	0.613997
	1.1617	0.616902
	1.16218	0.619822
	1.16266	0.622742
	1.16314	0.625657
	1.16361	0.628562
	1.16409	0.631471
	1.16457	0.634393
	1.16505	0.637337
	1.16553	0.640302
	1.16601	0.643284
	1.16648	0.646278
	1.16696	0.649291
	1.16744	0.652328
	1.16792	0.655398
	1.1684	0.658495
	1.16887	0.661609
	1.16935	0.664722
	1.16983	0.66783
	1.17031	0.670939
	1.17079	0.674071
	1.17126	0.677234
	1.17174	0.680424
	1.17222	0.683627
	1.1727	0.686815
	1.17318	0.689974
	1.17365	0.693108
	1.17413	0.696231
	1.17461	0.699358
	1.17509	0.702501
	1.17557	0.705662
	1.17604	0.708847
	1.17652	0.712059
	1.177	0.715317
	1.17748	0.718619
	1.17796	0.721955
	1.17844	0.7253
	1.17891	0.72862
	1.17939	0.731895
	1.17987	0.735126
	1.18035	0.738334
	1.18083	0.74155
	1.1813	0.744808
	1.18178	0.748119
	1.18226	0.751476
	1.18274	0.754854
	1.18322	0.758222
	1.18369	0.761553
	1.18417	0.764836
	1.18465	0.768083
	1.18513	0.771304
	1.18561	0.774516
	1.18608	0.777728
	1.18656	0.780941
	1.18704	0.784157
	1.18752	0.787372
	1.188	0.790593
	1.18847	0.793817
	1.18895	0.797036
	1.18943	0.800233
	1.18991	0.803393
	1.19039	0.806516
	1.19086	0.809603
	1.19134	0.812679
	1.19182	0.815753
	1.1923	0.818829
	1.19278	0.821899
	1.19326	0.824937
	1.19373	0.827923
	1.19421	0.830837
	1.19469	0.833679
	1.19517	0.836452
	1.19565	0.839189
	1.19612	0.841925
	1.1966	0.844688
	1.19708	0.847488
	1.19756	0.850302
	1.19804	0.853087
	1.19851	0.855792
	1.19899	0.858382
	1.19947	0.860867
	1.19995	0.863263
	1.20043	0.865623
	1.2009	0.867972
	1.20138	0.87033
	1.20186	0.872702
	1.20234	0.875059
	1.20282	0.877371
	1.20329	0.879592
	1.20377	0.88169
	1.20425	0.883653
	1.20473	0.885488
	1.20521	0.887244
	1.20568	0.888958
	1.20616	0.890657
	1.20664	0.892331
	1.20712	0.893941
	1.2076	0.895449
	1.20808	0.896852
	1.20855	0.89817
	1.20903	0.899446
	1.20951	0.900717
	1.20999	0.901989
	1.21047	0.903239
	1.21094	0.904413
	1.21142	0.905477
	1.2119	0.906408
	1.21238	0.907217
	1.21286	0.907931
	1.21333	0.908581
	1.21381	0.909177
	1.21429	0.909714
	1.21477	0.910171
	1.21525	0.91054
	1.21572	0.910809
	1.2162	0.91099
	1.21668	0.911094
	1.21716	0.91112
	1.21764	0.911046
	1.21811	0.910857
	1.21859	0.910551
	1.21907	0.910138
	1.21955	0.90964
	1.22003	0.909085
	1.2205	0.908478
	1.22098	0.907814
	1.22146	0.907081
	1.22194	0.906276
	1.22242	0.905404
	1.2229	0.904468
	1.22337	0.903443
	1.22385	0.902304
	1.22433	0.901039
	1.22481	0.899651
	1.22529	0.898178
	1.22576	0.896652
	1.22624	0.895104
	1.22672	0.893522
	1.2272	0.891878
	1.22768	0.890143
	1.22815	0.888298
	1.22863	0.886335
	1.22911	0.884277
	1.22959	0.88215
	1.23007	0.87997
	1.23054	0.877761
	1.23102	0.875515
	1.2315	0.873206
	1.23198	0.870795
	1.23246	0.868263
	1.23293	0.865626
	1.23341	0.862926
	1.23389	0.860226
	1.23437	0.857565
	1.23485	0.85493
	1.23533	0.852279
	1.2358	0.849548
	1.23628	0.8467
	1.23676	0.843738
	1.23724	0.840682
	1.23772	0.837561
	1.23819	0.834403
	1.23867	0.831222
	1.23915	0.82803
	1.23963	0.82484
	1.24011	0.821638
	1.24058	0.818393
	1.24106	0.815075
	1.24154	0.811652
	1.24202	0.808137
	1.2425	0.804571
	1.24297	0.801012
	1.24345	0.797499
	1.24393	0.794037
	1.24441	0.790588
	1.24489	0.78711
	1.24536	0.783556
	1.24584	0.779916
	1.24632	0.776195
	1.2468	0.772422
	1.24728	0.768631
	1.24775	0.764852
	1.24823	0.761097
	1.24871	0.75737
	1.24919	0.753654
	1.24967	0.749933
	1.25015	0.746194
	1.25062	0.742429
	1.2511	0.738649
	1.25158	0.734872
	1.25206	0.731108
	1.25254	0.727367
	1.25301	0.723646
	1.25349	0.719942
	1.25397	0.716243
	1.25445	0.712546
	1.25493	0.708854
	1.2554	0.705181
[truncated: 448 more rows]

## Sheet: Figure 3f
Figure 3f
	Photon energy (eV)	minus logT
	0.300226	0.182692
	0.300704	0.182639
	0.301182	0.182585
	0.30166	0.182533
	0.302138	0.182484
	0.302616	0.182436
	0.303094	0.18239
	0.303573	0.182343
	0.304051	0.182297
	0.304529	0.18225
	0.305007	0.182202
	0.305485	0.182154
	0.305963	0.182107
	0.306441	0.182061
	0.306919	0.182017
	0.307397	0.181976
	0.307875	0.181938
	0.308353	0.181902
	0.308831	0.181867
	0.309309	0.181831
	0.309787	0.181793
	0.310265	0.181756
	0.310744	0.181719
	0.311222	0.181682
	0.3117	0.181647
	0.312178	0.181615
	0.312656	0.181583
	0.313134	0.181553
	0.313612	0.181523
	0.31409	0.181493
	0.314568	0.181463
	0.315046	0.181434
	0.315524	0.181405
	0.316002	0.181378
	0.31648	0.181351
	0.316958	0.181324
	0.317436	0.181297
	0.317915	0.181269
	0.318393	0.181243
	0.318871	0.181217
	0.319349	0.181192
	0.319827	0.181168
	0.320305	0.181142
	0.320783	0.181115
	0.321261	0.181088
	0.321739	0.181062
	0.322217	0.181037
	0.322695	0.181015
	0.323173	0.180992
	0.323651	0.180968
	0.324129	0.180943
	0.324607	0.180916
	0.325086	0.180888
	0.325564	0.180862
	0.326042	0.180837
	0.32652	0.180815
	0.326998	0.180795
	0.327476	0.180776
	0.327954	0.180758
	0.328432	0.18074
	0.32891	0.180721
	0.329388	0.180702
	0.329866	0.180682
	0.330344	0.180663
	0.330822	0.180646
	0.3313	0.18063
	0.331778	0.180616
	0.332257	0.180603
	0.332735	0.180588
	0.333213	0.180574
	0.333691	0.180559
	0.334169	0.180545
	0.334647	0.180532
	0.335125	0.180519
	0.335603	0.180506
	0.336081	0.180493
	0.336559	0.180478
	0.337037	0.180463
	0.337515	0.180448
	0.337993	0.180433
	0.338471	0.180421
	0.338949	0.180409
	0.339428	0.180398
	0.339906	0.180386
	0.340384	0.180374
	0.340862	0.180361
	0.34134	0.180347
	0.341818	0.180333
	0.342296	0.180319
	0.342774	0.180306
	0.343252	0.180294
	0.34373	0.180284
	0.344208	0.180274
	0.344686	0.180265
	0.345164	0.180257
	0.345642	0.180249
	0.34612	0.180243
	0.346599	0.180238
	0.347077	0.180235
	0.347555	0.180234
	0.348033	0.180237
	0.348511	0.180243
	0.348989	0.180256
	0.349467	0.180282
	0.349945	0.18033
	0.350423	0.180408
	0.350901	0.18052
	0.351379	0.180662
	0.351857	0.180822
	0.352335	0.18098
	0.352813	0.181115
	0.353291	0.181209
	0.35377	0.181254
	0.354248	0.181252
	0.354726	0.181216
	0.355204	0.181159
	0.355682	0.181099
	0.35616	0.181052
	0.356638	0.181031
	0.357116	0.181048
	0.357594	0.181108
	0.358072	0.181211
	0.35855	0.181355
	0.359028	0.181532
	0.359506	0.181736
	0.359984	0.181955
	0.360462	0.182173
	0.360941	0.182366
	0.361419	0.182505
	0.361897	0.182568
	0.362375	0.182543
	0.362853	0.182446
	0.363331	0.182306
	0.363809	0.182162
	0.364287	0.182043
	0.364765	0.18196
	0.365243	0.181902
	0.365721	0.181844
	0.366199	0.18176
	0.366677	0.181635
	0.367155	0.181467
	0.367633	0.181272
	0.368112	0.181074
	0.36859	0.180893
	0.369068	0.180746
	0.369546	0.180635
	0.370024	0.180559
	0.370502	0.180509
	0.37098	0.18048
	0.371458	0.180463
	0.371936	0.180455
	0.372414	0.180456
	0.372892	0.180463
	0.37337	0.180475
	0.373848	0.180492
	0.374326	0.180514
	0.374804	0.180539
	0.375283	0.180568
	0.375761	0.1806
	0.376239	0.180634
	0.376717	0.180667
	0.377195	0.180696
	0.377673	0.180721
	0.378151	0.180741
	0.378629	0.18076
	0.379107	0.18078
	0.379585	0.180805
	0.380063	0.180837
	0.380541	0.180876
	0.381019	0.180923
	0.381497	0.180976
	0.381976	0.181034
	0.382454	0.181097
	0.382932	0.181165
	0.38341	0.181238
	0.383888	0.181313
	0.384366	0.18139
	0.384844	0.181469
	0.385322	0.181546
	0.3858	0.181622
	0.386278	0.181696
	0.386756	0.18177
	0.387234	0.181843
	0.387712	0.181913
	0.38819	0.181981
	0.388668	0.182045
	0.389147	0.182103
	0.389625	0.182155
	0.390103	0.182203
	0.390581	0.182246
	0.391059	0.182288
	0.391537	0.182328
	0.392015	0.182368
	0.392493	0.182408
	0.392971	0.182445
	0.393449	0.182483
	0.393927	0.18252
	0.394405	0.182556
	0.394883	0.182593
	0.395361	0.182629
	0.395839	0.182663
	0.396318	0.182693
	0.396796	0.18272
	0.397274	0.182742
	0.397752	0.182761
	0.39823	0.182777
	0.398708	0.182788
	0.399186	0.182796
	0.399664	0.182796
	0.400142	0.18279
	0.40062	0.182779
	0.401098	0.182764
	0.401576	0.182746
	0.402054	0.182728
	0.402532	0.182709
	0.40301	0.182691
	0.403489	0.182671
	0.403967	0.182651
	0.404445	0.182628
	0.404923	0.182603
	0.405401	0.182578
	0.405879	0.182554
	0.406357	0.182531
	0.406835	0.182511
	0.407313	0.182494
	0.407791	0.182478
	0.408269	0.182462
	0.408747	0.182447
	0.409225	0.182433
	0.409703	0.182422
	0.410181	0.182415
	0.41066	0.18241
	0.411138	0.182409
	0.411616	0.182409
	0.412094	0.18241
	0.412572	0.182413
	0.41305	0.182417
	0.413528	0.182423
	0.414006	0.182431
	0.414484	0.182439
	0.414962	0.182445
	0.41544	0.182452
	0.415918	0.182459
	0.416396	0.182469
	0.416874	0.182483
	0.417352	0.1825
	0.417831	0.182518
	0.418309	0.182534
	0.418787	0.182545
	0.419265	0.182552
	0.419743	0.182555
	0.420221	0.182558
	0.420699	0.182565
	0.421177	0.182576
	0.421655	0.182591
	0.422133	0.182605
	0.422611	0.182618
	0.423089	0.182627
	0.423567	0.182633
	0.424045	0.182638
	0.424523	0.182643
	0.425002	0.182649
	0.42548	0.182655
	0.425958	0.182662
	0.426436	0.182669
	0.426914	0.182678
	0.427392	0.18269
	0.42787	0.182704
	0.428348	0.182722
	0.428826	0.18274
	0.429304	0.182758
	0.429782	0.182776
	0.43026	0.182794
	0.430738	0.182814
	0.431216	0.182837
	0.431694	0.18286
	0.432173	0.182882
	0.432651	0.182903
	0.433129	0.182922
	0.433607	0.182942
	0.434085	0.182965
	0.434563	0.182992
	0.435041	0.183022
	0.435519	0.183054
	0.435997	0.183087
	0.436475	0.183119
	0.436953	0.183152
	0.437431	0.183186
	0.437909	0.183219
	0.438387	0.183252
	0.438865	0.183284
	0.439344	0.183314
	0.439822	0.183346
	0.4403	0.183382
	0.440778	0.183421
	0.441256	0.183462
	0.441734	0.183502
	0.442212	0.183541
	0.44269	0.183578
	0.443168	0.183617
	0.443646	0.183658
	0.444124	0.183702
	0.444602	0.183749
	0.44508	0.183798
	0.445558	0.18385
	0.446036	0.183905
	0.446515	0.183964
	0.446993	0.184028
	0.447471	0.184092
	0.447949	0.184155
	0.448427	0.18421
	0.448905	0.184257
	0.449383	0.184297
	0.449861	0.184333
	0.450339	0.184373
	0.450817	0.184417
	0.451295	0.184465
	0.451773	0.184513
	0.452251	0.184558
	0.452729	0.184602
	0.453207	0.184648
	0.453686	0.184704
	0.454164	0.18477
	0.454642	0.184843
	0.45512	0.18491
	0.455598	0.18496
	0.456076	0.18499
	0.456554	0.185002
	0.457032	0.185008
	0.45751	0.185021
	0.457988	0.185046
	0.458466	0.185083
	0.458944	0.185131
	0.459422	0.185183
	0.4599	0.185238
	0.460378	0.185296
	0.460857	0.185358
	0.461335	0.185427
	0.461813	0.185507
	0.462291	0.185599
	0.462769	0.185698
	0.463247	0.185796
	0.463725	0.185881
	0.464203	0.185942
	0.464681	0.185977
	0.465159	0.185991
	0.465637	0.185996
	0.466115	0.186004
	0.466593	0.186021
	0.467071	0.18605
	0.467549	0.186087
	0.468028	0.186131
	0.468506	0.18618
	0.468984	0.186236
	0.469462	0.186301
	0.46994	0.186378
	0.470418	0.186464
	0.470896	0.18655
	0.471374	0.186631
	0.471852	0.186696
	0.47233	0.186747
	0.472808	0.186786
	0.473286	0.186825
	0.473764	0.18687
	0.474242	0.186925
	0.47472	0.186988
	0.475199	0.187057
	0.475677	0.187123
	0.476155	0.187187
	0.476633	0.187247
	0.477111	0.187306
	0.477589	0.187365
	0.478067	0.187426
	0.478545	0.187489
	0.479023	0.187556
	0.479501	0.187627
	0.479979	0.187702
	0.480457	0.187775
	0.480935	0.187842
	0.481413	0.187898
	0.481891	0.187943
	0.48237	0.187981
	0.482848	0.188016
	0.483326	0.188053
	0.483804	0.188094
	0.484282	0.188138
	0.48476	0.188186
	0.485238	0.188236
	0.485716	0.18829
	0.486194	0.188347
	0.486672	0.188408
	0.48715	0.18847
	0.487628	0.188533
	0.488106	0.188595
	0.488584	0.188656
	0.489062	0.188713
	0.489541	0.188768
	0.490019	0.188823
	0.490497	0.18888
	0.490975	0.188941
	0.491453	0.189006
	0.491931	0.189075
	0.492409	0.189146
	0.492887	0.189216
	0.493365	0.189284
	0.493843	0.18935
	0.494321	0.189415
	0.494799	0.18948
	0.495277	0.189546
	0.495755	0.189612
	0.496233	0.189677
	0.496712	0.189744
	0.49719	0.189811
	0.497668	0.189878
	0.498146	0.189947
	0.498624	0.190017
	0.499102	0.190089
	0.49958	0.190161
	0.500058	0.190234
	0.500536	0.190305
	0.501014	0.190375
	0.501492	0.190444
	0.50197	0.190513
	0.502448	0.19058
	0.502926	0.190648
	0.503404	0.190716
	0.503883	0.190783
	0.504361	0.190851
	0.504839	0.19092
	0.505317	0.190989
	0.505795	0.191058
	0.506273	0.191128
	0.506751	0.191197
	0.507229	0.191266
	0.507707	0.191335
	0.508185	0.191406
	0.508663	0.191478
	0.509141	0.191552
	0.509619	0.191627
	0.510097	0.191702
	0.510576	0.191777
	0.511054	0.19185
	0.511532	0.191921
	0.51201	0.191992
	0.512488	0.192063
	0.512966	0.192135
	0.513444	0.192209
	0.513922	0.192285
	0.5144	0.192362
	0.514878	0.192441
	0.515356	0.19252
	0.515834	0.1926
	0.516312	0.192681
	0.51679	0.192764
	0.517268	0.192849
	0.517747	0.192933
	0.518225	0.193018
	0.518703	0.193101
	0.519181	0.193181
	0.519659	0.193259
	0.520137	0.193336
	0.520615	0.193414
	0.521093	0.193492
	0.521571	0.193573
	0.522049	0.193657
	0.522527	0.193742
	0.523005	0.19383
	0.523483	0.193918
	0.523961	0.194005
	0.524439	0.194092
	0.524918	0.194178
	0.525396	0.194265
	0.525874	0.194353
	0.526352	0.194443
	0.52683	0.194534
	0.527308	0.194624
	0.527786	0.194712
	0.528264	0.194798
	0.528742	0.194884
	0.52922	0.194972
	0.529698	0.195062
	0.530176	0.195158
	0.530654	0.195256
	0.531132	0.195357
	0.53161	0.195459
	0.532089	0.195561
	0.532567	0.195662
	0.533045	0.195762
	0.533523	0.195863
	0.534001	0.195964
	0.534479	0.196065
	0.534957	0.196167
	0.535435	0.196268
	0.535913	0.19637
	0.536391	0.196472
	0.536869	0.196574
	0.537347	0.196677
	0.537825	0.19678
	0.538303	0.196885
	0.538781	0.196991
	0.53926	0.197098
	0.539738	0.197205
	0.540216	0.197312
	0.540694	0.197421
	0.541172	0.197531
	0.54165	0.197643
	0.542128	0.197758
	0.542606	0.197874
	0.543084	0.197993
	0.543562	0.198111
	0.54404	0.198227
	0.544518	0.198344
	0.544996	0.19846
	0.545474	0.198579
	0.545952	0.198701
	0.546431	0.198825
	0.546909	0.198952
	0.547387	0.199079
	0.547865	0.199206
	0.548343	0.199332
	0.548821	0.19946
	0.549299	0.199589
	0.549777	0.19972
	0.550255	0.199854
	0.550733	0.199988
	0.551211	0.200122
	0.551689	0.200256
	0.552167	0.200389
	0.552645	0.200524
	0.553123	0.200662
	0.553602	0.200803
	0.55408	0.200948
	0.554558	0.201095
	0.555036	0.201242
	0.555514	0.201388
	0.555992	0.201534
	0.55647	0.201678
	0.556948	0.201823
	0.557426	0.20197
	0.557904	0.20212
	0.558382	0.202273
	0.55886	0.202428
	0.559338	0.202584
	0.559816	0.20274
	0.560294	0.202897
	0.560773	0.203055
	0.561251	0.203214
	0.561729	0.203374
	0.562207	0.203537
	0.562685	0.2037
	0.563163	0.203864
	0.563641	0.20403
	0.564119	0.204198
	0.564597	0.204367
	0.565075	0.204537
	0.565553	0.204708
	0.566031	0.20488
	0.566509	0.205053
	0.566987	0.205227
	0.567465	0.205405
	0.567944	0.205589
	0.568422	0.205776
	0.5689	0.205967
	0.569378	0.206158
	0.569856	0.206348
	0.570334	0.206535
	0.570812	0.206722
	0.57129	0.206912
	0.571768	0.207105
	0.572246	0.207302
	0.572724	0.207504
	0.573202	0.207706
	0.57368	0.207908
	0.574158	0.208108
	0.574637	0.208307
	0.575115	0.208507
	0.575593	0.208708
	0.576071	0.208911
	0.576549	0.209118
	0.577027	0.209326
	0.577505	0.209537
	0.577983	0.209749
	0.578461	0.209958
	0.578939	0.210168
	0.579417	0.21038
	0.579895	0.210596
	0.580373	0.210816
	0.580851	0.211042
	0.581329	0.21127
	0.581808	0.211499
	0.582286	0.211726
	0.582764	0.211951
	0.583242	0.212178
	0.58372	0.212408
	0.584198	0.21264
	0.584676	0.212875
	0.585154	0.213112
	0.585632	0.21335
	0.58611	0.213587
	0.586588	0.213825
	0.587066	0.214065
	0.587544	0.214304
	0.588022	0.214546
	0.5885	0.214791
	0.588979	0.215036
	0.589457	0.215284
	0.589935	0.215533
	0.590413	0.215785
	0.590891	0.216039
	0.591369	0.216295
	0.591847	0.216555
	0.592325	0.216817
	0.592803	0.217082
	0.593281	0.217347
	0.593759	0.217611
	0.594237	0.217874
	0.594715	0.218135
	0.595193	0.218396
	0.595671	0.218659
	0.59615	0.218926
	0.596628	0.219194
	0.597106	0.219465
	0.597584	0.219735
	0.598062	0.220007
	0.59854	0.22028
	0.599018	0.220556
	0.599496	0.220834
	0.599974	0.221118
	0.600452	0.221403
	0.60093	0.22169
	0.601408	0.221975
	0.601886	0.222261
	0.602364	0.222545
	0.602842	0.222831
	0.603321	0.223118
	0.603799	0.223408
	0.604277	0.223701
	0.604755	0.223997
	0.605233	0.224293
	0.605711	0.224589
	0.606189	0.224886
	0.606667	0.225182
	0.607145	0.225479
	0.607623	0.225776
	0.608101	0.226074
	0.608579	0.226373
	0.609057	0.226673
	0.609535	0.226972
	0.610013	0.227272
	0.610492	0.227573
	0.61097	0.227873
	0.611448	0.228174
	0.611926	0.228476
	0.612404	0.228779
	0.612882	0.229083
	0.61336	0.229389
	0.613838	0.229697
	0.614316	0.230007
	0.614794	0.230317
	0.615272	0.230626
	0.61575	0.230934
	0.616228	0.231242
	0.616706	0.23155
	0.617184	0.231859
	0.617663	0.23217
	0.618141	0.232482
	0.618619	0.232794
	0.619097	0.233106
	0.619575	0.233416
	0.620053	0.233725
	0.620531	0.234031
	0.621009	0.234337
	0.621487	0.234643
	0.621965	0.234949
	0.622443	0.235255
	0.622921	0.235561
	0.623399	0.235866
	0.623877	0.236172
	0.624355	0.236476
	0.624834	0.236779
	0.625312	0.237081
	0.62579	0.237381
	0.626268	0.23768
	0.626746	0.237978
	0.627224	0.238276
	0.627702	0.238574
	0.62818	0.238872
	0.628658	0.239168
	0.629136	0.239463
	0.629614	0.239755
	0.630092	0.240045
	0.63057	0.240334
	0.631048	0.240622
	0.631526	0.240908
	0.632005	0.241193
	0.632483	0.241474
	0.632961	0.241752
	0.633439	0.242027
	0.633917	0.242301
	0.634395	0.242574
	0.634873	0.242849
	0.635351	0.243124
	0.635829	0.243397
	0.636307	0.243669
	0.636785	0.243936
	0.637263	0.244198
	0.637741	0.244454
	0.638219	0.244707
	0.638697	0.244957
	0.639176	0.245207
	0.639654	0.245454
	0.640132	0.245697
	0.64061	0.245934
	0.641088	0.246165
	0.641566	0.246392
	0.642044	0.24662
	0.642522	0.246849
	0.643	0.247078
	0.643478	0.247306
	0.643956	0.247531
	0.644434	0.247749
	0.644912	0.247963
	0.64539	0.248172
	0.645868	0.248378
	0.646347	0.248581
	0.646825	0.248781
	0.647303	0.248977
	0.647781	0.24917
	0.648259	0.24936
	0.648737	0.249546
	0.649215	0.249728
	0.649693	0.249909
	0.650171	0.250088
	0.650649	0.250264
	0.651127	0.250436
	0.651605	0.250602
	0.652083	0.250758
	0.652561	0.250906
	0.653039	0.251046
	0.653518	0.251183
	0.653996	0.251319
	0.654474	0.251455
	0.654952	0.251589
	0.65543	0.25172
	0.655908	0.251845
	0.656386	0.251962
	0.656864	0.25207
	0.657342	0.252174
	0.65782	0.252271
	0.658298	0.252364
	0.658776	0.25245
	0.659254	0.252531
	0.659732	0.252605
	0.66021	0.252672
	0.660689	0.252733
	0.661167	0.25279
	0.661645	0.252842
	0.662123	0.25289
	0.662601	0.252936
	0.663079	0.252984
	0.663557	0.253033
	0.664035	0.253083
	0.664513	0.253132
	0.664991	0.253177
	0.665469	0.253217
	0.665947	0.253249
	0.666425	0.253273
	0.666903	0.253291
	0.667381	0.253301
	0.66786	0.253303
	0.668338	0.253297
	0.668816	0.253281
	0.669294	0.253259
	0.669772	0.253234
	0.67025	0.253208
	0.670728	0.253181
	0.671206	0.253151
	0.671684	0.253118
	0.672162	0.253077
	0.67264	0.25303
	0.673118	0.252976
	0.673596	0.252918
	0.674074	0.252857
	0.674552	0.252794
	0.675031	0.252729
	0.675509	0.252658
	0.675987	0.252581
	0.676465	0.252497
	0.676943	0.252406
	0.677421	0.252311
	0.677899	0.252214
	0.678377	0.252116
	0.678855	0.252018
	0.679333	0.251917
	0.679811	0.251809
	0.680289	0.251696
	0.680767	0.251579
	0.681245	0.251459
	0.681723	0.25134
	0.682202	0.251221
	0.68268	0.251098
	0.683158	0.25097
	0.683636	0.250837
	0.684114	0.250698
	0.684592	0.250557
	0.68507	0.250415
	0.685548	0.250272
	0.686026	0.250127
	0.686504	0.249978
	0.686982	0.249824
	0.68746	0.249665
	0.687938	0.249502
	0.688416	0.249337
	0.688894	0.249169
	0.689373	0.248997
	0.689851	0.248823
	0.690329	0.248645
	0.690807	0.248465
	0.691285	0.248285
	0.691763	0.248101
	0.692241	0.247918
	0.692719	0.247731
	0.693197	0.24754
	0.693675	0.247346
	0.694153	0.247148
	0.694631	0.246947
	0.695109	0.246747
	0.695587	0.246547
	0.696065	0.246346
	0.696544	0.246147
	0.697022	0.245945
	0.6975	0.245743
	0.697978	0.245538
	0.698456	0.245331
	0.698934	0.245121
	0.699412	0.244907
	0.69989	0.244691
	0.700368	0.244473
	0.700846	0.244254
	0.701324	0.244034
	0.701802	0.243815
	0.70228	0.243595
	0.702758	0.243376
	0.703236	0.243157
	0.703715	0.242938
	0.704193	0.242719
	0.704671	0.242498
	0.705149	0.242275
	0.705627	0.242049
	0.706105	0.241822
	0.706583	0.241594
	0.707061	0.241366
	0.707539	0.241138
	0.708017	0.24091
	0.708495	0.24068
	0.708973	0.240448
	0.709451	0.240217
	0.709929	0.239988
	0.710408	0.239762
	0.710886	0.23954
	0.711364	0.23932
	0.711842	0.239103
	0.71232	0.238884
	0.712798	0.238666
	0.713276	0.238447
	0.713754	0.238225
	0.714232	0.238002
	0.71471	0.237777
	0.715188	0.237549
	0.715666	0.237319
	0.716144	0.23709
	0.716622	0.236863
	0.7171	0.236638
	0.717579	0.236417
	0.718057	0.236199
	0.718535	0.23598
	0.719013	0.23576
	0.719491	0.235541
	0.719969	0.23532
	0.720447	0.235099
	0.720925	0.234881
	0.721403	0.234664
	0.721881	0.234449
	0.722359	0.234237
	0.722837	0.234025
	0.723315	0.233813
	0.723793	0.2336
	0.724271	0.233386
	0.72475	0.233173
	0.725228	0.23296
	0.725706	0.232749
	0.726184	0.232541
	0.726662	0.232334
	0.72714	0.232129
	0.727618	0.231925
	0.728096	0.231722
	0.728574	0.231521
	0.729052	0.231322
	0.72953	0.231125
	0.730008	0.23093
	0.730486	0.230735
	0.730964	0.23054
	0.731442	0.230345
	0.731921	0.230151
	0.732399	0.229958
	0.732877	0.229766
	0.733355	0.229575
	0.733833	0.229386
	0.734311	0.229198
	0.734789	0.22901
	0.735267	0.228823
	0.735745	0.228638
	0.736223	0.228454
	0.736701	0.228273
	0.737179	0.228094
	0.737657	0.227916
	0.738135	0.227741
	0.738613	0.227565
	0.739092	0.22739
	0.73957	0.227216
	0.740048	0.227042
	0.740526	0.22687
	0.741004	0.2267
	0.741482	0.226531
	0.74196	0.226364
	0.742438	0.226199
	0.742916	0.226036
	0.743394	0.225875
	0.743872	0.225715
	0.74435	0.225555
	0.744828	0.225396
	0.745306	0.225236
	0.745784	0.225078
	0.746263	0.224924
	0.746741	0.224771
	0.747219	0.224623
	0.747697	0.224474
	0.748175	0.224326
	0.748653	0.224178
	0.749131	0.224031
	0.749609	0.223884
	0.750087	0.223739
	0.750565	0.223597
	0.751043	0.223456
	0.751521	0.223318
	0.751999	0.223181
	0.752477	0.223047
	0.752955	0.222914
	0.753434	0.222783
	0.753912	0.222652
	0.75439	0.222522
	0.754868	0.222391
	0.755346	0.222262
	0.755824	0.222136
	0.756302	0.222014
	0.75678	0.221895
	0.757258	0.221779
	0.757736	0.221663
	0.758214	0.221548
	0.758692	0.221431
	0.75917	0.221312
	0.759648	0.221193
	0.760126	0.221076
	0.760605	0.220962
	0.761083	0.220853
	0.761561	0.220748
	0.762039	0.220645
	0.762517	0.220543
	0.762995	0.220442
	0.763473	0.220339
	0.763951	0.220237
	0.764429	0.220134
	0.764907	0.220032
	0.765385	0.219933
	0.765863	0.219837
	0.766341	0.219743
	0.766819	0.219652
	0.767297	0.219563
	0.767776	0.219476
	0.768254	0.219391
	0.768732	0.219306
	0.76921	0.219223
	0.769688	0.219139
	0.770166	0.219056
	0.770644	0.218973
	0.771122	0.218893
	0.7716	0.218814
	0.772078	0.218738
	0.772556	0.218664
	0.773034	0.21859
	0.773512	0.218516
	0.77399	0.218442
	0.774468	0.218369
	0.774947	0.218296
	0.775425	0.218225
	0.775903	0.218156
	0.776381	0.218087
	0.776859	0.218019
	0.777337	0.217954
	0.777815	0.217891
	0.778293	0.217832
	0.778771	0.217775
	0.779249	0.217721
	0.779727	0.217666
	0.780205	0.217609
	0.780683	0.217552
	0.781161	0.217495
	0.781639	0.21744
	0.782118	0.217388
	0.782596	0.217338
	0.783074	0.217291
	0.783552	0.217244
	0.78403	0.217199
	0.784508	0.217153
	0.784986	0.217108
	0.785464	0.217063
	0.785942	0.21702
	0.78642	0.216978
	0.786898	0.216937
	0.787376	0.2169
	0.787854	0.216864
	0.788332	0.216832
	0.78881	0.216801
	0.789289	0.216771
	0.789767	0.21674
	0.790245	0.216708
	0.790723	0.216674
	0.791201	0.216641
	0.791679	0.216609
	0.792157	0.216579
	0.792635	0.216551
	0.793113	0.216524
	0.793591	0.216499
	0.794069	0.216476
	0.794547	0.216453
	0.795025	0.216431
	0.795503	0.216411
	0.795981	0.216391
	0.79646	0.216371
	0.796938	0.216352
	0.797416	0.216331
	0.797894	0.216311
	0.798372	0.216291
	0.79885	0.216272
	0.799328	0.216255
	0.799806	0.216241
	0.800284	0.216231
	0.800762	0.216224
	0.80124	0.216219
	0.801718	0.216213
	0.802196	0.216206
	0.802674	0.216196
	0.803152	0.216186
	0.803631	0.216177
	0.804109	0.216169
	0.804587	0.216164
	0.805065	0.216161
	0.805543	0.216159
	0.806021	0.216159
	0.806499	0.216159
	0.806977	0.216159
	0.807455	0.216159
	0.807933	0.216159
	0.808411	0.216157
	0.808889	0.216156
	0.809367	0.216154
	0.809845	0.216152
	0.810323	0.216153
	0.810802	0.216156
	0.81128	0.216163
	0.811758	0.216171
	0.812236	0.216181
	0.812714	0.21619
	0.813192	0.216196
	0.81367	0.216201
	0.814148	0.216205
	0.814626	0.216209
	0.815104	0.216211
	0.815582	0.216213
	0.81606	0.216214
	0.816538	0.216216
	0.817016	0.21622
	0.817494	0.216228
	0.817973	0.216239
	0.818451	0.216254
	0.818929	0.21627
	0.819407	0.216287
	0.819885	0.216302
	0.820363	0.216316
	0.820841	0.216327
	0.821319	0.216338
	0.821797	0.216349
	0.822275	0.216362
	0.822753	0.216376
	0.823231	0.216391
	0.823709	0.216405
	0.824187	0.216418
	0.824665	0.216429
	0.825144	0.216438
	0.825622	0.216448
	0.8261	0.216459
	0.826578	0.216472
	0.827056	0.216487
	0.827534	0.216502
	0.828012	0.216517
	0.82849	0.216532
	0.828968	0.216547
	0.829446	0.216563
	0.829924	0.216579
	0.830402	0.216594
	0.83088	0.216609
	0.831358	0.216622
	0.831836	0.216634
	0.832315	0.216645
	0.832793	0.216656
	0.833271	0.216666
	0.833749	0.216677
	0.834227	0.216687
	0.834705	0.216698
	0.835183	0.216709
	0.835661	0.216721
	0.836139	0.216735
	0.836617	0.216748
	0.837095	0.216761
	0.837573	0.216773
	0.838051	0.216787
	0.838529	0.216802
	0.839007	0.216818
	0.839486	0.216836
	0.839964	0.216851
	0.840442	0.216866
	0.84092	0.216879
	0.841398	0.216889
	0.841876	0.216899
	0.842354	0.216909
	0.842832	0.216921
	0.84331	0.216934
	0.843788	0.216949
	0.844266	0.216966
	0.844744	0.216983
	0.845222	0.216999
	0.8457	0.217012
	0.846179	0.21702
	0.846657	0.217025
	0.847135	0.217029
	0.847613	0.217034
	0.848091	0.217042
	0.848569	0.217053
	0.849047	0.217065
	0.849525	0.217077
	0.850003	0.217086
	0.850481	0.217094
	0.850959	0.2171
	0.851437	0.217106
	0.851915	0.217111
	0.852393	0.217115
	0.852871	0.217118
	0.85335	0.217123
	0.853828	0.21713
	0.854306	0.217141
	0.854784	0.217153
	0.855262	0.217164
	0.85574	0.217171
	0.856218	0.217173
	0.856696	0.217173
	0.857174	0.217173
	0.857652	0.217176
	0.85813	0.217183
	0.858608	0.217192
	0.859086	0.217203
	0.859564	0.217212
	0.860042	0.21722
	0.860521	0.217226
	0.860999	0.217231
	0.861477	0.217235
	0.861955	0.217239
	0.862433	0.217242
	0.862911	0.217245
	0.863389	0.217249
	0.863867	0.217252
	0.864345	0.217254
	0.864823	0.217256
	0.865301	0.217258
	0.865779	0.217262
	0.866257	0.217268
	0.866735	0.217276
	0.867213	0.217284
	0.867692	0.217289
	0.86817	0.21729
	0.868648	0.217285
	0.869126	0.217279
	0.869604	0.217274
	0.870082	0.217273
	0.87056	0.217276
	0.871038	0.21728
	0.871516	0.217284
	0.871994	0.217285
	0.872472	0.217284
	0.87295	0.217283
	0.873428	0.217282
	0.873906	0.217282
	0.874384	0.217282
	0.874863	0.217282
	0.875341	0.217282
	0.875819	0.217282
	0.876297	0.217284
	0.876775	0.217291
	0.877253	0.217299
	0.877731	0.217305
	0.878209	0.217309
	0.878687	0.217309
	0.879165	0.217306
	0.879643	0.217302
	0.880121	0.217298
	0.880599	0.217295
	0.881077	0.217295
	0.881555	0.2173
	0.882034	0.217307
	0.882512	0.217317
	0.88299	0.217324
	0.883468	0.217325
	0.883946	0.217322
	0.884424	0.217318
	0.884902	0.217316
	0.88538	0.217321
	0.885858	0.217331
	0.886336	0.217343
	0.886814	0.217353
	0.887292	0.21736
	0.88777	0.217363
	0.888248	0.217368
	0.888726	0.217373
	0.889205	0.217381
	0.889683	0.217391
	0.890161	0.217401
	0.890639	0.217413
	0.891117	0.217426
	0.891595	0.217438
	0.892073	0.217449
	0.892551	0.217458
	0.893029	0.217465
	0.893507	0.21747
	0.893985	0.217474
	0.894463	0.217474
	0.894941	0.217472
	0.895419	0.217467
	0.895897	0.217464
	0.896376	0.217468
	0.896854	0.217482
	0.897332	0.217508
	0.89781	0.21754
	0.898288	0.217572
	0.898766	0.217598
	0.899244	0.217615
	0.899722	0.217626
	0.9002	0.217637
	0.900678	0.217654
	0.901156	0.217676
	0.901634	0.217704
	0.902112	0.217732
	0.90259	0.217757
	0.903068	0.217777
	0.903547	0.217793
	0.904025	0.217808
	0.904503	0.217826
	0.904981	0.217849
	0.905459	0.217874
	0.905937	0.217897
	0.906415	0.217918
	0.906893	0.217933
	0.907371	0.217944
	0.907849	0.217955
	0.908327	0.217968
	0.908805	0.217987
	0.909283	0.218011
	0.909761	0.218041
	0.910239	0.218072
	0.910718	0.218106
	0.911196	0.218139
	0.911674	0.218171
	0.912152	0.218204
	0.91263	0.218235
	0.913108	0.218265
	0.913586	0.218294
	0.914064	0.218321
	0.914542	0.218351
	0.91502	0.218384
	0.915498	0.218422
	0.915976	0.218465
	0.916454	0.21851
	0.916932	0.218556
	0.91741	0.218601
	0.917889	0.218645
	0.918367	0.218689
	0.918845	0.218734
	0.919323	0.218782
	0.919801	0.218832
	0.920279	0.218884
	0.920757	0.218938
	0.921235	0.218991
	0.921713	0.219044
	0.922191	0.219094
	0.922669	0.219141
	0.923147	0.219186
	0.923625	0.219231
	0.924103	0.219279
	0.924581	0.219329
	0.92506	0.21938
	0.925538	0.219432
	0.926016	0.219484
	0.926494	0.219537
	0.926972	0.219592
	0.92745	0.219652
	0.927928	0.219715
	0.928406	0.219779
	0.928884	0.219843
	0.929362	0.219905
	0.92984	0.219965
	0.930318	0.220026
	0.930796	0.220088
	0.931274	0.22015
	0.931752	0.220214
	0.932231	0.220281
	0.932709	0.22035
	0.933187	0.220423
	0.933665	0.220498
	0.934143	0.220575
	0.934621	0.220652
	0.935099	0.22073
	0.935577	0.220808
	0.936055	0.220888
	0.936533	0.220967
	0.937011	0.221043
	0.937489	0.221116
	0.937967	0.221186
	0.938445	0.221257
	0.938923	0.221333
	0.939402	0.221415
	0.93988	0.221503
	0.940358	0.221593
	0.940836	0.221682
	0.941314	0.221766
	0.941792	0.221846
	0.94227	0.221924
	0.942748	0.222003
	0.943226	0.222086
	0.943704	0.222176
	0.944182	0.22227
	0.94466	0.222369
	0.945138	0.222469
	0.945616	0.22257
	0.946094	0.22267
	0.946573	0.22277
	0.947051	0.222871
	0.947529	0.222973
	0.948007	0.223078
	0.948485	0.223185
	0.948963	0.223292
	0.949441	0.223399
	0.949919	0.223504
	0.950397	0.223608
	0.950875	0.223711
	0.951353	0.223816
	0.951831	0.223922
	0.952309	0.224031
	0.952787	0.224141
	0.953266	0.224253
	0.953744	0.224368
	0.954222	0.224485
	0.9547	0.224604
	0.955178	0.224722
	0.955656	0.224839
	0.956134	0.224956
	0.956612	0.225074
	0.95709	0.225194
	0.957568	0.225316
	0.958046	0.225439
	0.958524	0.225563
	0.959002	0.225687
	0.95948	0.225815
	0.959958	0.225945
	0.960437	0.226078
	0.960915	0.226211
	0.961393	0.226346
	0.961871	0.226478
	0.962349	0.226609
	0.962827	0.226734
	0.963305	0.226857
	0.963783	0.226978
	0.964261	0.227098
	0.964739	0.227222
	0.965217	0.227352
	0.965695	0.227489
	0.966173	0.227632
	0.966651	0.227778
	0.967129	0.227924
	0.967608	0.228066
	0.968086	0.228202
	0.968564	0.228333
	0.969042	0.228461
	0.96952	0.228588
	0.969998	0.228717
	0.970476	0.228849
	0.970954	0.228982
	0.971432	0.229116
	0.97191	0.229249
	0.972388	0.229381
	0.972866	0.229515
	0.973344	0.229652
	0.973822	0.229793
	0.9743	0.229936
	0.974779	0.230081
	0.975257	0.230224
	0.975735	0.230366
	0.976213	0.230508
	0.976691	0.230652
	0.977169	0.230797
	0.977647	0.230943
	0.978125	0.231086
	0.978603	0.231226
	0.979081	0.231363
	0.979559	0.231497
	0.980037	0.231633
	0.980515	0.23177
	0.980993	0.231908
	0.981471	0.232045
	0.98195	0.232182
	0.982428	0.232318
	0.982906	0.232453
	0.983384	0.23259
	0.983862	0.232728
	0.98434	0.232869
	0.984818	0.233011
	0.985296	0.233154
	0.985774	0.233296
	0.986252	0.233438
	0.98673	0.233581
	0.987208	0.233726
	0.987686	0.233873
	0.988164	0.234019
	0.988642	0.234165
	0.989121	0.234309
	0.989599	0.234451
	0.990077	0.234592
	0.990555	0.234733
	0.991033	0.234873
	0.991511	0.235011
	0.991989	0.235146
	0.992467	0.235278
	0.992945	0.235411
	0.993423	0.235547
	0.993901	0.235689
	0.994379	0.235834
	0.994857	0.235982
	0.995335	0.236127
	0.995813	0.236267
	0.996292	0.236403
	0.99677	0.236536
	0.997248	0.23667
	0.997726	0.236809
	0.998204	0.236953
	0.998682	0.237104
	0.99916	0.237258
	0.999638	0.237412
	1.00012	0.237565
	1.00059	0.237712
	1.00107	0.237854
	1.00155	0.237994
	1.00203	0.238134
	1.00251	0.238278
	1.00298	0.238427
	1.00346	0.23858
	1.00394	0.238736
	1.00442	0.238893
	1.0049	0.239047
	1.00537	0.2392
	1.00585	0.239354
	1.00633	0.239509
	1.00681	0.239668
	1.00729	0.239831
	1.00777	0.239998
	1.00824	0.240167
	1.00872	0.240337
	1.0092	0.240506
	1.00968	0.240674
	1.01016	0.240837
	1.01063	0.240995
	1.01111	0.241149
	1.01159	0.241303
	1.01207	0.241464
	1.01255	0.241633
	1.01302	0.241812
	1.0135	0.241996
	1.01398	0.242181
	1.01446	0.242359
	1.01494	0.24253
	1.01541	0.242695
	1.01589	0.24286
	1.01637	0.243027
	1.01685	0.243199
	1.01733	0.243373
	1.0178	0.243548
	1.01828	0.243722
	1.01876	0.243895
	1.01924	0.244069
	1.01972	0.244247
	1.02019	0.244432
	1.02067	0.244622
	1.02115	0.244818
	1.02163	0.245018
	1.02211	0.245217
	1.02259	0.245412
	1.02306	0.245605
	1.02354	0.245795
	1.02402	0.245984
	1.0245	0.246176
	1.02498	0.246373
	1.02545	0.246574
	1.02593	0.246775
	1.02641	0.246973
	1.02689	0.247169
	1.02737	0.247365
	1.02784	0.247566
	1.02832	0.247777
	1.0288	0.248002
	1.02928	0.248238
	1.02976	0.248479
	1.03023	0.248716
	1.03071	0.248942
	1.03119	0.249156
	1.03167	0.249362
	1.03215	0.249567
	1.03262	0.249778
	1.0331	0.249999
	1.03358	0.250228
	1.03406	0.250465
	1.03454	0.250705
	1.03501	0.250947
	1.03549	0.25119
	1.03597	0.251436
	1.03645	0.251685
	1.03693	0.251935
	1.03741	0.252184
	1.03788	0.252429
	1.03836	0.252672
	1.03884	0.252914
	1.03932	0.253158
	1.0398	0.253406
	1.04027	0.253663
	1.04075	0.253927
	1.04123	0.254197
	1.04171	0.254472
	1.04219	0.254748
	1.04266	0.255025
	1.04314	0.255303
	1.04362	0.255582
	1.0441	0.255862
	1.04458	0.256145
	1.04505	0.256427
	1.04553	0.25671
	1.04601	0.256993
	1.04649	0.257279
	1.04697	0.257568
	1.04744	0.25786
	1.04792	0.258152
	1.0484	0.258443
	1.04888	0.258733
	1.04936	0.259026
	1.04984	0.259326
	1.05031	0.259639
	1.05079	0.259964
	1.05127	0.260298
	1.05175	0.260633
	1.05223	0.260967
	1.0527	0.261297
	1.05318	0.261625
	1.05366	0.261955
	1.05414	0.262288
	1.05462	0.262626
	1.05509	0.262966
	1.05557	0.26331
	1.05605	0.263656
	1.05653	0.264007
	1.05701	0.264361
	1.05748	0.264718
	1.05796	0.265076
	1.05844	0.265435
	1.05892	0.265793
	1.0594	0.266154
	1.05987	0.266517
	1.06035	0.266884
	1.06083	0.267253
	1.06131	0.267626
	1.06179	0.268001
	1.06226	0.268377
	1.06274	0.268758
	1.06322	0.26914
	1.0637	0.269525
	1.06418	0.269917
	1.06466	0.270313
	1.06513	0.270717
	1.06561	0.271126
	1.06609	0.271541
	1.06657	0.271959
	1.06705	0.272379
	1.06752	0.272804
	1.068	0.273231
	1.06848	0.273662
	1.06896	0.274094
	1.06944	0.274526
	1.06991	0.274958
	1.07039	0.275392
	1.07087	0.275832
	1.07135	0.276281
	1.07183	0.276738
	1.0723	0.277202
	1.07278	0.277669
	1.07326	0.278135
	1.07374	0.278598
	1.07422	0.27906
	1.07469	0.279522
	1.07517	0.279983
	1.07565	0.280446
	1.07613	0.280911
	1.07661	0.28138
	1.07708	0.281856
	1.07756	0.282344
	1.07804	0.282846
	1.07852	0.283365
	1.079	0.283895
	1.07948	0.284429
	1.07995	0.284959
	1.08043	0.285481
	1.08091	0.285995
	1.08139	0.286504
	1.08187	0.287016
	1.08234	0.287538
	1.08282	0.288071
	1.0833	0.288615
	1.08378	0.289166
	1.08426	0.289719
	1.08473	0.290274
	1.08521	0.290829
	1.08569	0.291387
	1.08617	0.291947
	1.08665	0.292512
	1.08712	0.293079
	1.0876	0.293649
	1.08808	0.294221
	1.08856	0.294795
	1.08904	0.295373
	1.08951	0.295958
	1.08999	0.29655
	1.09047	0.297147
	1.09095	0.297747
	1.09143	0.298348
	1.0919	0.298952
	1.09238	0.29956
	1.09286	0.300177
	1.09334	0.300804
	1.09382	0.301442
	1.0943	0.302086
	1.09477	0.302732
	1.09525	0.303379
	1.09573	0.304027
	1.09621	0.304677
	1.09669	0.305332
	1.09716	0.305993
	1.09764	0.306657
	1.09812	0.307323
	1.0986	0.307993
	1.09908	0.308666
	1.09955	0.309343
	1.10003	0.310027
	1.10051	0.310719
	1.10099	0.311416
	1.10147	0.312117
	1.10194	0.312818
	1.10242	0.313515
	1.1029	0.314206
	1.10338	0.314898
	1.10386	0.315595
	1.10433	0.316306
	1.10481	0.317032
	1.10529	0.317772
	1.10577	0.318519
	1.10625	0.319269
	1.10672	0.320022
	1.1072	0.320777
	1.10768	0.321534
	1.10816	0.322295
	1.10864	0.323054
	1.10912	0.32381
	1.10959	0.324562
	1.11007	0.325316
	1.11055	0.326078
	1.11103	0.32685
	1.11151	0.327629
	1.11198	0.32841
	1.11246	0.329191
	1.11294	0.329973
	1.11342	0.33076
	1.1139	0.331554
	1.11437	0.332359
	1.11485	0.333172
	1.11533	0.333993
	1.11581	0.334823
	1.11629	0.335661
	1.11676	0.336505
	1.11724	0.337354
	1.11772	0.3382
	1.1182	0.339039
	1.11868	0.339869
	1.11915	0.340694
	1.11963	0.341521
	1.12011	0.342358
	1.12059	0.343208
	1.12107	0.344073
	1.12155	0.344953
	1.12202	0.345844
	1.1225	0.346741
	1.12298	0.347641
	1.12346	0.348539
	1.12394	0.349432
	1.12441	0.350321
	1.12489	0.351204
	1.12537	0.352087
	1.12585	0.352975
	1.12633	0.353872
	1.1268	0.354778
	1.12728	0.355694
	1.12776	0.356618
	1.12824	0.357546
	1.12872	0.358477
	1.12919	0.35941
	1.12967	0.360344
	1.13015	0.361281
	1.13063	0.36222
	1.13111	0.36316
	1.13158	0.364101
	1.13206	0.365042
	1.13254	0.365985
	1.13302	0.366934
	1.1335	0.367891
	1.13397	0.368862
	1.13445	0.36985
	1.13493	0.370852
	1.13541	0.371866
	1.13589	0.37288
	1.13637	0.373889
	1.13684	0.374883
	1.13732	0.375863
	1.1378	0.376834
	1.13828	0.377807
	1.13876	0.37879
	1.13923	0.379793
	1.13971	0.380812
	1.14019	0.381839
	1.14067	0.382863
	1.14115	0.383876
	1.14162	0.38488
	1.1421	0.385882
	1.14258	0.386894
	1.14306	0.387926
	1.14354	0.388979
	1.14401	0.390048
	1.14449	0.391124
	1.14497	0.392198
	1.14545	0.393264
	1.14593	0.394321
	1.1464	0.395374
	1.14688	0.396428
	1.14736	0.397487
	1.14784	0.398554
	1.14832	0.399628
	1.14879	0.400705
	1.14927	0.401781
	1.14975	0.402856
	1.15023	0.403931
	1.15071	0.405013
	1.15119	0.406109
	1.15166	0.407217
	1.15214	0.408331
	1.15262	0.409439
	1.1531	0.410534
	1.15358	0.411612
	1.15405	0.41268
	1.15453	0.413748
	1.15501	0.414824
	1.15549	0.415909
	1.15597	0.417
	1.15644	0.418095
	1.15692	0.419192
	1.1574	0.420298
	1.15788	0.421417
	1.15836	0.422553
	1.15883	0.423697
	1.15931	0.42484
	1.15979	0.425969
	1.16027	0.427083
	1.16075	0.428189
	1.16122	0.429296
	1.1617	0.430414
	1.16218	0.431546
	1.16266	0.432687
	1.16314	0.433823
	1.16361	0.434947
	1.16409	0.436058
	1.16457	0.437155
	1.16505	0.438249
	1.16553	0.439347
	1.16601	0.440456
	1.16648	0.441579
	1.16696	0.442715
	1.16744	0.44386
	1.16792	0.445005
	1.1684	0.446145
	1.16887	0.447272
	1.16935	0.448388
	1.16983	0.449494
	1.17031	0.450595
	1.17079	0.451694
	1.17126	0.45279
	1.17174	0.453884
	1.17222	0.45497
	1.1727	0.456049
	1.17318	0.457126
	1.17365	0.45821
	1.17413	0.45931
	1.17461	0.460427
	1.17509	0.461556
	1.17557	0.462683
	1.17604	0.463791
	1.17652	0.464872
	1.177	0.465922
	1.17748	0.466952
	1.17796	0.467979
	1.17844	0.469014
	1.17891	0.470066
	1.17939	0.471124
	1.17987	0.472181
	1.18035	0.473224
	1.18083	0.474252
	1.1813	0.475269
	1.18178	0.476286
	1.18226	0.477309
	1.18274	0.478336
	1.18322	0.479359
	1.18369	0.48037
	1.18417	0.481365
	1.18465	0.482345
	1.18513	0.483317
	1.18561	0.484282
	1.18608	0.485241
	1.18656	0.486187
	1.18704	0.487118
	1.18752	0.488038
	1.188	0.488947
	1.18847	0.489853
	1.18895	0.490756
	1.18943	0.491652
	1.18991	0.492539
	1.19039	0.493418
	1.19086	0.494286
	1.19134	0.495139
	1.19182	0.495974
	1.1923	0.49679
	1.19278	0.497589
	1.19326	0.498379
	1.19373	0.49917
	1.19421	0.499968
	1.19469	0.500771
	1.19517	0.50157
	1.19565	0.502352
	1.19612	0.50311
	1.1966	0.503844
	1.19708	0.504557
	1.19756	0.505251
	1.19804	0.505929
	1.19851	0.506591
	1.19899	0.507235
	1.19947	0.507866
	1.19995	0.508483
	1.20043	0.50909
	1.2009	0.509687
	1.20138	0.510273
	1.20186	0.51085
	1.20234	0.511414
	1.20282	0.511966
	1.20329	0.5125
	1.20377	0.513014
	1.20425	0.513503
	1.20473	0.513966
	1.20521	0.514403
	1.20568	0.514818
	1.20616	0.515216
	1.20664	0.515602
	1.20712	0.515982
	1.2076	0.516357
	1.20808	0.516725
	1.20855	0.517082
	1.20903	0.517422
	1.20951	0.517743
	1.20999	0.518046
	1.21047	0.518331
	1.21094	0.518593
	1.21142	0.518827
	1.2119	0.519025
	1.21238	0.51919
	1.21286	0.519333
	1.21333	0.51947
	1.21381	0.519611
	1.21429	0.519753
	1.21477	0.519887
	1.21525	0.519997
	1.21572	0.520084
	1.2162	0.520154
	1.21668	0.52022
	1.21716	0.520289
	1.21764	0.520351
	1.21811	0.52039
	1.21859	0.52039
	1.21907	0.520348
	1.21955	0.520272
	1.22003	0.520176
	1.2205	0.520071
	1.22098	0.519956
	1.22146	0.519823
	1.22194	0.519668
	1.22242	0.519489
	1.2229	0.519285
	1.22337	0.519065
	1.22385	0.518831
	1.22433	0.518583
	1.22481	0.51832
	1.22529	0.518039
	1.22576	0.51774
	1.22624	0.517421
	1.22672	0.517079
	1.2272	0.516712
	1.22768	0.516324
	1.22815	0.515921
	1.22863	0.515512
	1.22911	0.515105
	1.22959	0.5147
	1.23007	0.514287
	1.23054	0.51385
	1.23102	0.513378
	1.2315	0.512867
	1.23198	0.512323
	1.23246	0.51176
	1.23293	0.511191
	1.23341	0.510622
	1.23389	0.510046
	1.23437	0.50945
	1.23485	0.508827
	1.23533	0.508182
	1.2358	0.507529
	1.23628	0.506884
	1.23676	0.506255
	1.23724	0.505634
	1.23772	0.505001
	1.23819	0.504331
	1.23867	0.503614
	1.23915	0.502859
	1.23963	0.502085
	1.24011	0.501315
	1.24058	0.500552
	1.24106	0.499785
	1.24154	0.498994
	1.24202	0.498163
	1.2425	0.497293
	1.24297	0.496407
	1.24345	0.49553
	1.24393	0.49468
	1.24441	0.493852
	1.24489	0.493024
	1.24536	0.49217
	1.24584	0.491275
	1.24632	0.490346
	1.2468	0.489401
	1.24728	0.488462
	1.24775	0.487534
	1.24823	0.486616
	1.24871	0.485693
	1.24919	0.484753
	1.24967	0.483791
	1.25015	0.482813
	1.25062	0.481827
	1.2511	0.480843
	1.25158	0.479861
	1.25206	0.478882
	1.25254	0.477894
	1.25301	0.47689
	1.25349	0.47586
	1.25397	0.474805
	1.25445	0.473731
	1.25493	0.472651
[truncated: 443 more rows]

## Sheet: Figure 4f
Figure 4f		(10,0)	(6,5)/(6,6)	(8,3)	(6,5)
	Number of fused bonds	deltaE/N_C (kJ mol^-1)	deltaE/N_C (kJ mol^-1)	deltaE/N_C (kJ mol^-1)	deltaE/N_C (kJ mol^-1)
	0	0	0	0	0
	4	0.872778	0.391667	0.279315	0.0799479
	8	1.33569	0.0584635	0.193274	-0.350391
	12	2.26319	0.382943	0.0852792	-0.784245

## Sheet: Figure 5a
Figure 5a				Inset
	Photon energy (eV)	minus logT		Raman shift(cm^-1)	Intensity (arb. u.)
	0.470042	0.0143849		100.566	1094.07
	0.47022	0.0142669		102.527	1058.68
	0.470398	0.0142045		104.486	1067.55
	0.470577	0.0142287		106.445	1049.36
	0.470756	0.01406		108.404	1038.55
	0.470935	0.0136112		110.363	1040.03
	0.471114	0.0131338		112.322	1039.06
	0.471293	0.0132336		114.279	1055.32
	0.471472	0.0129423		116.236	1077.75
	0.471651	0.0127803		118.193	1191.36
	0.471831	0.0133904		120.148	1122.65
	0.472011	0.0133711		122.105	1141.41
	0.47219	0.014205		124.061	1149.09
	0.47237	0.014764		126.016	1082.78
	0.472551	0.0154695		127.969	1069.47
	0.472731	0.0148431		129.922	1095.65
	0.472911	0.0148404		131.877	1110.73
	0.473092	0.0147119		133.828	1088.78
	0.473272	0.0142741		135.781	1093.99
	0.473453	0.0141902		137.732	1133.78
	0.473634	0.0132815		139.684	1173.59
	0.473815	0.0136812		141.635	1114.56
	0.473996	0.013956		143.586	1166.75
	0.474178	0.0149838		145.535	1217.72
	0.474359	0.0156127		147.484	1297.16
	0.474541	0.0157734		149.434	1458.27
	0.474722	0.0165325		151.383	1694.93
	0.474904	0.0163692		153.33	2252.21
	0.475086	0.0153656		155.277	3271.46
	0.475268	0.0149478		157.225	4630.44
	0.475451	0.0145574		159.172	5396.91
	0.475633	0.0142009		161.117	5295.42
	0.475816	0.0131002		163.062	4471.54
	0.475998	0.0125809		165.008	3611.32
	0.476181	0.0124419		166.953	2861.01
	0.476364	0.0128233		168.896	2342.19
	0.476547	0.013346		170.84	1943.41
	0.476731	0.0138448		172.783	1685.86
	0.476914	0.015035		174.727	1444.32
	0.477098	0.014839		176.668	1362.76
	0.477281	0.0148655		178.611	1164.46
	0.477465	0.0144393		180.553	1057.96
	0.477649	0.014004		182.492	1033.37
	0.477833	0.0134544		184.434	961.572
	0.478018	0.0132341		186.373	979.204
	0.478202	0.0137712		188.312	1065.21
	0.478387	0.0147312		190.252	1101.52
	0.478571	0.0152194		192.189	1146.56
	0.478756	0.0153885		194.127	1041.11
	0.478941	0.015196		196.064	1061.27
	0.479126	0.0150418		198.002	928.375
	0.479312	0.0142162		199.939	939.805
	0.479497	0.0133742		201.875	882.761
	0.479683	0.0129217		203.811	917.848
	0.479868	0.0126685		205.746	871.982
	0.480054	0.0132068		207.68	899.607
	0.48024	0.0140852		209.615	883.625
	0.480426	0.0142063		211.549	887.58
	0.480613	0.0146054		213.482	889.044
	0.480799	0.0143611		215.414	911.711
	0.480986	0.0145627		217.348	916.924
	0.481172	0.0148476		219.279	912.156
	0.481359	0.0147577		221.209	899.898
	0.481546	0.0143041		223.141	915.098
	0.481733	0.0138098		225.07	993.992
	0.481921	0.0142669		227.002	1009.22
	0.482108	0.0141403		228.93	1031.96
	0.482296	0.0137686		230.859	1040.96
	0.482483	0.0135552		232.789	986.213
	0.482671	0.0134683		234.717	1122.73
	0.482859	0.0138026		236.645	1105.5
	0.483048	0.0137923		238.57	1079.5
	0.483236	0.0136722		240.498	948.388
	0.483424	0.0137937		242.424	934.853
	0.483613	0.0136063		244.35	943.843
	0.483802	0.0134446		246.275	905.259
	0.483991	0.0136296		248.199	951.818
	0.48418	0.0137318		250.123	975.851
	0.484369	0.0146935		252.047	979.847
	0.484558	0.0158275		253.971	1023.95
	0.484748	0.0162344		255.895	1114.46
	0.484937	0.0165068		257.816	1260.19
	0.485127	0.0161438		259.738	1560.25
	0.485317	0.0158306		261.66	1819.06
	0.485507	0.015263		263.582	1913.62
	0.485697	0.0146342		265.502	2113.65
	0.485888	0.0144559		267.422	2500.84
	0.486078	0.0142606		269.342	3217.23
	0.486269	0.0142938		271.26	4024.4
	0.48646	0.014283		273.18	3955.02
	0.486651	0.0145672		275.098	3218.32
	0.486842	0.0146674		277.016	2371.9
	0.487033	0.0145663		278.934	1736.3
	0.487225	0.0144402		280.85	1383.34
	0.487416	0.0144303		282.766	1167.32
	0.487608	0.0147797		284.682	1122.31
	0.4878	0.0148274		286.598	1126.35
	0.487992	0.0147478		288.512	1130.4
	0.488184	0.0150656		290.426	1343.47
	0.488377	0.0150836		292.34	1659.91
	0.488569	0.0148961		294.254	1905.95
	0.488762	0.014795		296.168	1494.39
	0.488955	0.014875		298.08	1223.78
	0.489148	0.0147995		299.992	1224.08
	0.489341	0.0143984		301.904	1934.28
	0.489534	0.0141767		303.814	5826.96
	0.489727	0.0143136		305.727	6094.56
	0.489921	0.0144424		307.637	5139.55
	0.490115	0.0144608		309.547	4226.99
	0.490309	0.014362		311.455	3470.53
	0.490503	0.0146135		313.365	2640.46
	0.490697	0.0148067		315.273	2236.92
	0.490891	0.0149285		317.182	1820.54
	0.491086	0.0150184		319.088	1572.03
	0.49128	0.0149509		320.996	1277.9
	0.491475	0.0149141		322.902	1164.43
	0.49167	0.0151901		324.809	1031.92
	0.491865	0.0153836		326.715	1001.81
	0.49206	0.0152833		328.619	1023.57
	0.492256	0.0152518		330.525	1055.45
	0.492451	0.0152455		332.43	1050.64
	0.492647	0.0152315		334.332	992.655
	0.492843	0.0149064		336.236	994.161
	0.493039	0.0147339		338.139	1010.87
	0.493235	0.0148853		340.041	1040.26
	0.493432	0.0147766		341.943	974.604
	0.493628	0.0146198		343.846	972.304
	0.493825	0.0148341		345.746	881.245
	0.494022	0.0150134		347.646	858.628
	0.494219	0.0150013		349.547	880.402
	0.494416	0.0148588		351.447	823.514
	0.494613	0.0148561		353.346	761.522
	0.49481	0.0148471		355.246	795.982
	0.495008	0.0147186		357.143	775.857
	0.495206	0.0145574		359.041	758.263
	0.495404	0.0145641
	0.495602	0.014653
	0.4958	0.0147739
	0.495998	0.0150071
	0.496197	0.0151411
	0.496396	0.0151964
	0.496595	0.015236
	0.496794	0.0150768
	0.496993	0.0150899
	0.497192	0.0151074
	0.497392	0.0151906
	0.497591	0.0151906
	0.497791	0.0150737
	0.497991	0.015268
	0.498191	0.0155123
	0.498392	0.0152513
	0.498592	0.0152396
	0.498793	0.01529
	0.498994	0.015295
	0.499195	0.0152572
	0.499396	0.0151569
	0.499597	0.0152063
	0.499798	0.0152405
	0.5	0.0150917
	0.500202	0.0151317
	0.500404	0.0151924
	0.500606	0.0150822
	0.500808	0.0149199
	0.501011	0.0149919
	0.501213	0.0149658
	0.501416	0.0149244
	0.501619	0.0149928
	0.501822	0.0151114
	0.502025	0.0150984
	0.502229	0.0151043
	0.502432	0.015209
	0.502636	0.0151339
	0.50284	0.0152113
	0.503044	0.0152666
	0.503248	0.0154425
	0.503452	0.015398
	0.503657	0.0152711
	0.503862	0.0153458
	0.504067	0.0152414
	0.504272	0.015259
	0.504477	0.0151429
	0.504682	0.015075
	0.504888	0.0150944
	0.505094	0.015138
	0.5053	0.0152396
	0.505506	0.0151735
	0.505712	0.015107
	0.505918	0.0153363
	0.506125	0.015357
	0.506332	0.0153368
	0.506539	0.0153498
	0.506746	0.0153183
	0.506953	0.0152117
	0.50716	0.0152806
	0.507368	0.0151605
	0.507576	0.0152311
	0.507784	0.0150804
	0.507992	0.0150971
	0.5082	0.0153058
	0.508409	0.0151906
	0.508617	0.0150849
	0.508826	0.0152567
	0.509035	0.0153408
	0.509244	0.0153386
	0.509453	0.0152374
	0.509663	0.0152405
	0.509872	0.0153161
	0.510082	0.0152189
	0.510292	0.0153372
	0.510502	0.0154191
	0.510713	0.015402
	0.510923	0.0153076
	0.511134	0.0153156
	0.511345	0.0152486
	0.511556	0.0152675
	0.511767	0.015321
	0.511979	0.0152653
	0.51219	0.0154749
	0.512402	0.0154668
	0.512614	0.015492
	0.512826	0.0154785
	0.513038	0.0155794
	0.513251	0.0156437
	0.513463	0.015601
	0.513676	0.0154722
	0.513889	0.0155442
	0.514102	0.0155897
	0.514315	0.0155758
	0.514529	0.0156199
	0.514743	0.015537
	0.514956	0.0155744
	0.51517	0.0154425
	0.515385	0.0153786
	0.515599	0.0155087
	0.515814	0.0154605
	0.516028	0.0155861
	0.516243	0.0156073
	0.516458	0.0157806
	0.516674	0.0159297
	0.516889	0.0158423
	0.517105	0.0158941
	0.517321	0.0158095
	0.517537	0.0158513
	0.517753	0.0158167
	0.517969	0.0157784
	0.518186	0.0156906
	0.518402	0.0157212
	0.518619	0.0157455
	0.518836	0.0157387
	0.519054	0.0156541
	0.519271	0.0156073
	0.519489	0.0156185
	0.519706	0.0157284
	0.519924	0.0157617
	0.520143	0.0157473
	0.520361	0.0158049
	0.52058	0.0158603
	0.520798	0.0158982
	0.521017	0.0157919
	0.521236	0.0156739
	0.521456	0.0158459
	0.521675	0.0158248
	0.521895	0.0159464
	0.522115	0.0159694
	0.522335	0.0159518
	0.522555	0.0160775
	0.522775	0.0160554
	0.522996	0.0160329
	0.523217	0.0160243
	0.523438	0.0159117
	0.523659	0.0159504
	0.52388	0.0158838
	0.524101	0.0159342
	0.524323	0.015909
	0.524545	0.0159788
	0.524767	0.0159924
	0.524989	0.0160433
	0.525212	0.0159788
	0.525435	0.0159581
	0.525657	0.016078
	0.52588	0.0160739
	0.526104	0.016096
	0.526327	0.0160599
	0.526551	0.0161194
	0.526774	0.0161181
	0.526998	0.0161627
	0.527222	0.0160617
	0.527447	0.0161064
	0.527671	0.0161158
	0.527896	0.0161406
	0.528121	0.0160933
	0.528346	0.0161866
	0.528571	0.0162303
	0.528797	0.0162506
	0.529023	0.0163417
	0.529249	0.0163444
	0.529475	0.0162398
	0.529701	0.0162317
	0.529927	0.0161623
	0.530154	0.0161884
	0.530381	0.0162389
	0.530608	0.0161758
	0.530835	0.0162515
	0.531063	0.016293
	0.53129	0.0162533
	0.531518	0.0162254
	0.531746	0.0161577
	0.531974	0.0162871
	0.532203	0.0161961
	0.532431	0.0162173
	0.53266	0.0162817
	0.532889	0.0162231
	0.533118	0.0162497
	0.533348	0.0163358
	0.533577	0.0163728
	0.533807	0.0163575
	0.534037	0.0163255
	0.534267	0.0164423
	0.534498	0.0164671
	0.534728	0.0164802
	0.534959	0.0164901
	0.53519	0.0164224
	0.535421	0.0165505
	0.535653	0.0164594
	0.535884	0.0164905
	0.536116	0.0163999
	0.536348	0.016362
	0.53658	0.0164495
	0.536812	0.0165456
	0.537045	0.0164955
	0.537278	0.016551
	0.537511	0.0165451
	0.537744	0.0165853
	0.537977	0.0166295
	0.538211	0.0165406
	0.538445	0.0165365
	0.538679	0.0165311
	0.538913	0.0165469
	0.539147	0.0166087
	0.539382	0.0166232
	0.539617	0.0165559
	0.539852	0.0165988
	0.540087	0.0166295
	0.540323	0.0165632
	0.540558	0.0165623
	0.540794	0.0167058
	0.54103	0.0166868
	0.541266	0.0167766
	0.541503	0.0168326
	0.54174	0.0168285
	0.541976	0.0169902
	0.542213	0.0168985
	0.542451	0.0169392
	0.542688	0.0169771
	0.542926	0.0169491
	0.543164	0.0170051
	0.543402	0.0170046
	0.54364	0.0170706
	0.543879	0.0171894
	0.544118	0.0171307
	0.544357	0.0171239
	0.544596	0.0171302
	0.544835	0.0171393
	0.545075	0.0171085
	0.545315	0.0170363
	0.545555	0.0170597
	0.545795	0.0171302
	0.546035	0.0170602
	0.546276	0.0170643
	0.546517	0.0171347
	0.546758	0.0171542
	0.546999	0.0172463
	0.547241	0.0172445
	0.547482	0.017254
	0.547724	0.0172893
	0.547966	0.0173354
	0.548209	0.0173937
	0.548451	0.0173792
	0.548694	0.0173625
	0.548937	0.0174326
	0.54918	0.0174353
	0.549424	0.0174877
	0.549667	0.0174466
	0.549911	0.0174176
	0.550155	0.0174208
	0.5504	0.01749
	0.550644	0.0175108
	0.550889	0.0174769
	0.551134	0.0174981
	0.551379	0.0175885
	0.551624	0.0175365
	0.55187	0.0175791
	0.552116	0.0175677
	0.552362	0.017603
	0.552608	0.0176709
	0.552855	0.0175709
	0.553101	0.0175845
	0.553348	0.0175008
	0.553595	0.0175664
	0.553843	0.017608
	0.55409	0.0176528
	0.554338	0.0176876
	0.554586	0.0176745
	0.554834	0.0177061
	0.555083	0.0176763
	0.555332	0.0176912
	0.55558	0.017736
	0.55583	0.0176998
	0.556079	0.0177645
	0.556329	0.0177283
	0.556578	0.017846
	0.556828	0.0179727
	0.557079	0.0179265
	0.557329	0.0179559
	0.55758	0.0180315
	0.557831	0.0180899
	0.558082	0.0181058
	0.558333	0.018046
	0.558585	0.0180931
	0.558837	0.0181669
	0.559089	0.0181692
	0.559341	0.0181986
	0.559594	0.0181678
	0.559846	0.0181239
	0.560099	0.0181207
	0.560353	0.0181289
	0.560606	0.018204
	0.56086	0.0182222
	0.561114	0.0182756
	0.561368	0.0184074
	0.561622	0.0184446
	0.561877	0.0184165
	0.562132	0.0184541
	0.562387	0.0183748
	0.562642	0.0183762
	0.562897	0.0183984
	0.563153	0.0183621
	0.563409	0.0184401
	0.563665	0.0183879
	0.563922	0.0184663
	0.564178	0.0185565
	0.564435	0.0185275
	0.564692	0.0185225
	0.56495	0.0185425
	0.565207	0.0184641
	0.565465	0.0184691
	0.565723	0.0184913
	0.565982	0.0185207
	0.56624	0.0186327
	0.566499	0.0186671
	0.566758	0.0187642
	0.567017	0.0187936
	0.567277	0.0187923
	0.567537	0.0188245
	0.567797	0.0188417
	0.568057	0.0188426
	0.568317	0.0189293
	0.568578	0.018961
	0.568839	0.0189451
	0.5691	0.0190068
	0.569362	0.0190595
	0.569623	0.0191434
	0.569885	0.0192419
	0.570147	0.0192319
	0.57041	0.0192851
	0.570672	0.0193028
	0.570935	0.01937
	0.571198	0.01938
	0.571462	0.019409
	0.571725	0.0194054
	0.571989	0.0194177
	0.572253	0.0194762
	0.572517	0.0194672
	0.572782	0.0195071
	0.573047	0.0195671
	0.573312	0.0196043
	0.573577	0.0196793
	0.573843	0.0196448
	0.574108	0.019668
	0.574374	0.0196875
	0.574641	0.0196316
	0.574907	0.019653
	0.575174	0.0196334
	0.575441	0.0197034
	0.575708	0.0197579
	0.575976	0.0197875
	0.576244	0.0198048
	0.576512	0.0199098
	0.57678	0.0199762
	0.577048	0.0200376
	0.577317	0.0200999
	0.577586	0.0200903
	0.577855	0.0201226
	0.578125	0.0201749
	0.578395	0.0201008
	0.578665	0.0201126
	0.578935	0.0201445
	0.579206	0.0201858
	0.579476	0.0201831
	0.579747	0.0201918
	0.580019	0.0202418
	0.58029	0.0202614
	0.580562	0.0202869
	0.580834	0.020356
	0.581106	0.0204371
	0.581379	0.0204148
	0.581652	0.0204921
	0.581925	0.0205582
	0.582198	0.0206447
	0.582472	0.0207317
	0.582746	0.0207517
	0.58302	0.0208515
	0.583294	0.0209107
	0.583569	0.0208656
	0.583844	0.0208401
	0.584119	0.0208611
	0.584394	0.0208665
	0.58467	0.0209016
	0.584946	0.0209212
	0.585222	0.0209818
	0.585498	0.0210192
	0.585775	0.021114
	0.586052	0.0211336
	0.586329	0.0211469
	0.586607	0.0212134
	0.586884	0.0212477
	0.587162	0.0212759
	0.587441	0.0212394
	0.587719	0.0212905
	0.587998	0.021348
	0.588277	0.0214214
	0.588557	0.0214237
	0.588836	0.0214411
	0.589116	0.0215332
	0.589396	0.0215889
	0.589676	0.0216323
	0.589957	0.0216432
	0.590238	0.0217154
	0.590519	0.0217697
	0.590801	0.0217903
	0.591082	0.0218209
	0.591365	0.0218752
	0.591647	0.0218985
	0.591929	0.0219981
	0.592212	0.0220374
	0.592495	0.0220689
	0.592779	0.0221374
	0.593062	0.0221955
	0.593346	0.0222115
	0.59363	0.0222494
	0.593915	0.0222654
	0.594199	0.0223436
	0.594484	0.0223765
	0.59477	0.0224241
	0.595055	0.0224662
	0.595341	0.0224401
	0.595627	0.0224739
	0.595913	0.0225142
	0.5962	0.0224634
	0.596487	0.022532
	0.596774	0.0226102
	0.597062	0.0226674
	0.597349	0.0227887
	0.597637	0.0228427
	0.597926	0.0229631
	0.598214	0.0230103
	0.598503	0.0230726
	0.598792	0.0231207
	0.599082	0.0231252
	0.599371	0.0231097
	0.599661	0.0231303
	0.599952	0.023188
	0.600242	0.0232265
	0.600533	0.0232728
	0.600824	0.0233607
	0.601115	0.0234382
	0.601407	0.0235258
	0.601699	0.0235702
	0.601991	0.0235739
	0.602284	0.0236711
	0.602577	0.0237262
	0.60287	0.0237794
	0.603163	0.0238317
	0.603457	0.0239427
	0.603751	0.0240005
	0.604045	0.024035
	0.604339	0.0240446
	0.604634	0.0241277
	0.604929	0.0241598
	0.605225	0.0242062
	0.60552	0.0242264
	0.605816	0.0243251
	0.606112	0.0243954
	0.606409	0.02444
	0.606706	0.0244225
	0.607003	0.0245278
	0.6073	0.0245742
	0.607598	0.0246233
	0.607896	0.0246978
	0.608194	0.0247001
	0.608493	0.0248114
	0.608792	0.0248229
	0.609091	0.0248518
	0.60939	0.0249139
	0.60969	0.0249797
	0.60999	0.0250303
	0.61029	0.0250795
	0.610591	0.0251536
	0.610892	0.0252098
	0.611193	0.0252645
	0.611495	0.025335
	0.611797	0.0253741
	0.612099	0.0254648
	0.612401	0.0255104
	0.612704	0.0255652
	0.613007	0.0256265
	0.61331	0.0256615
	0.613614	0.0257472
	0.613918	0.0257578
	0.614222	0.0258458
	0.614527	0.0258551
	0.614831	0.0259048
	0.615136	0.0259551
	0.615442	0.0260611
	0.615748	0.0261045
	0.616054	0.0261737
	0.61636	0.026265
	0.616667	0.026307
	0.616974	0.0263799
	0.617281	0.0264178
	0.617588	0.0264653
	0.617896	0.0266001
	0.618204	0.0266006
	0.618513	0.0266624
	0.618822	0.0267511
	0.619131	0.0268121
	0.61944	0.0268255
	0.61975	0.0268939
	0.62006	0.0269447
	0.62037	0.0269812
	0.620681	0.0270551
	0.620992	0.0271115
	0.621303	0.0272257
	0.621615	0.0272678
	0.621927	0.027278
	0.622239	0.0273501
	0.622551	0.0273867
	0.622864	0.0274653
	0.623177	0.0274746
	0.623491	0.02755
	0.623805	0.0276523
	0.624119	0.0277305
	0.624433	0.0277879
	0.624748	0.0278601
	0.625063	0.0279213
	0.625378	0.0279606
	0.625694	0.0280338
	0.62601	0.0280815
	0.626326	0.0281107
	0.626643	0.0281246
	0.62696	0.0281988
	0.627277	0.0282808
	0.627595	0.0283221
	0.627913	0.02838
	0.628231	0.0284445
	0.62855	0.0285136
	0.628869	0.0286861
	0.629188	0.0287028
	0.629507	0.0287441
	0.629827	0.0288583
	0.630147	0.028952
	0.630468	0.0290231
	0.630789	0.0290779
	0.63111	0.0291076
	0.631431	0.0292316
	0.631753	0.0293226
	0.632075	0.0294016
	0.632398	0.02941
	0.632721	0.0294886
	0.633044	0.0295197
	0.633367	0.0295973
	0.633691	0.0295708
	0.634015	0.0295862
	0.63434	0.029655
	0.634665	0.0297438
	0.63499	0.0298089
	0.635315	0.029882
	0.635641	0.0299415
	0.635967	0.0300076
	0.636294	0.0300709
	0.63662	0.0301081
	0.636948	0.0302063
	0.637275	0.0302296
	0.637603	0.0303782
	0.637931	0.0304928
	0.63826	0.0305286
	0.638588	0.0305654
	0.638918	0.0306013
	0.639247	0.0306866
	0.639577	0.0306652
	0.639907	0.0306987
	0.640238	0.0307906
	0.640568	0.0308712
	0.6409	0.030972
	0.641231	0.0311128
	0.641563	0.0311954
	0.641895	0.0312603
	0.642228	0.0312724
	0.642561	0.0313107
	0.642894	0.0314204
	0.643228	0.031511
	0.643562	0.0315128
	0.643896	0.0315427
	0.644231	0.0316193
	0.644566	0.0316773
	0.644901	0.0316446
	0.645237	0.031674
	0.645573	0.0318515
	0.645909	0.0320441
	0.646246	0.0321634
	0.646583	0.0322709
	0.646921	0.0323477
	0.647258	0.0322981
	0.647597	0.0322925
	0.647935	0.0322293
	0.648274	0.032255
	0.648613	0.0323477
	0.648953	0.0323598
	0.649293	0.0323748
	0.649633	0.0323832
	0.649974	0.0323669
	0.650315	0.0323804
	0.650656	0.032401
	0.650998	0.0324633
	0.65134	0.032541
	0.651682	0.0326533
	0.652025	0.0326926
	0.652368	0.0323477
	0.652712	0.0325255
	0.653056	0.0327512
	0.6534	0.032998
	0.653745	0.0331452
	0.65409	0.0332202
	0.654435	0.033209
	0.654781	0.0331311
	0.655127	0.0330224
	0.655473	0.0329067
	0.65582	0.0330669
	0.656167	0.033156
	0.656515	0.0332694
	0.656863	0.0332352
	0.657211	0.0332797
	0.65756	0.0332521
	0.657909	0.0333468
	0.658258	0.0333567
	0.658608	0.0334777
	0.658958	0.033533
	0.659309	0.0336513
	0.659659	0.033694
	0.660011	0.0337841
	0.660362	0.0337545
	0.660714	0.0337996
	0.661067	0.033786
	0.661419	0.0338789
	0.661773	0.0341283
	0.662126	0.034282
	0.66248	0.0343219
	0.662834	0.0343459
	0.663189	0.0345749
	0.663544	0.034715
	0.663899	0.0347197
	0.664255	0.0347531
	0.664611	0.0347527
	0.664968	0.034755
	0.665325	0.0346459
	0.665682	0.0344695
	0.66604	0.0343506
	0.666398	0.0343417
	0.666756	0.0343783
	0.667115	0.0344592
	0.667474	0.0344897
	0.667834	0.0345899
	0.668194	0.0346562
	0.668554	0.0347362
	0.668915	0.0347945
	0.669276	0.0348454
	0.669638	0.0347089
	0.67	0.0346167
	0.670362	0.0346614
	0.670725	0.0348195
	0.671088	0.0349917
	0.671452	0.0350708
	0.671816	0.0351344
	0.67218	0.0351815
	0.672545	0.0351932
	0.67291	0.0351141
	0.673275	0.034899
	0.673641	0.0347597
	0.674008	0.0346666
	0.674374	0.0348392
	0.674741	0.0350699
	0.675109	0.0353044
	0.675477	0.0353468
	0.675845	0.0353204
	0.676214	0.0353152
	0.676583	0.03532
	0.676952	0.0353049
	0.677322	0.0351838
	0.677693	0.0350642
	0.678063	0.035052
	0.678435	0.0352201
	0.678806	0.0354019
	0.679178	0.0354368
	0.67955	0.0354109
	0.679923	0.0353873
	0.680296	0.0354123
	0.68067	0.0355032
	0.681044	0.0354919
	0.681418	0.0354778
	0.681793	0.0354929
	0.682168	0.0356206
	0.682544	0.0356385
	0.68292	0.0356432
	0.683297	0.0355146
	0.683673	0.0354608
	0.684051	0.0354514
	0.684428	0.0355315
	0.684807	0.0355457
	0.685185	0.0355311
	0.685564	0.0355179
	0.685944	0.0354933
	0.686323	0.0355193
	0.686704	0.0354783
	0.687084	0.0355117
	0.687465	0.0354976
	0.687847	0.0355183
	0.688229	0.0354999
	0.688611	0.0355136
	0.688994	0.0354726
	0.689377	0.0354142
	0.689761	0.035401
	0.690145	0.0353916
	0.690529	0.0353967
	0.690914	0.0353671
	0.691299	0.035327
	0.691685	0.0353016
	0.692071	0.0353002
	0.692458	0.0352813
	0.692845	0.0352856
	0.693233	0.0352512
	0.693621	0.0352799
	0.694009	0.0352738
	0.694398	0.0352964
	0.694787	0.0352931
	0.695177	0.0352667
	0.695567	0.0352521
	0.695957	0.0352187
	0.696348	0.0352055
	0.69674	0.0351688
	0.697132	0.035132
	0.697524	0.0350595
	0.697917	0.0350374
	0.69831	0.0350101
	0.698703	0.0349795
	0.699098	0.0349367
	0.699492	0.0349037
	0.699887	0.0349032
	0.700282	0.0348383
	0.700678	0.0348091
	0.701075	0.0347804
	0.701471	0.0347889
	0.701869	0.0347912
	0.702266	0.0347597
	0.702664	0.0348077
	0.703063	0.0347889
	0.703462	0.0347922
	0.703861	0.0347498
	0.704261	0.0346769
	0.704662	0.034675
	0.705063	0.0346586
	0.705464	0.0345659
	0.705866	0.0344996
	0.706268	0.0344658
	0.70667	0.0344098
	0.707074	0.034337
	0.707477	0.0342608
	0.707881	0.0342514
	0.708286	0.0342369
	0.708691	0.0341974
	0.709096	0.0341626
	0.709502	0.0341565
	0.709908	0.0341607
	0.710315	0.0341072
	0.710722	0.0340527
	0.71113	0.0340165
	0.711538	0.0339611
	0.711947	0.0339062
	0.712356	0.0338475
	0.712766	0.0337897
	0.713176	0.0337653
	0.713587	0.0337179
	0.713998	0.0336733
	0.714409	0.0336269
	0.714821	0.0335907
	0.715234	0.0335297
	0.715647	0.0334622
	0.71606	0.0333885
	0.716474	0.0333116
	0.716888	0.033276
	0.717303	0.0332329
	0.717719	0.0331635
	0.718134	0.0330838
	0.718551	0.0330285
	0.718968	0.0329348
	0.719385	0.0328453
	0.719803	0.0327409
	0.720221	0.0326627
	0.72064	0.0325601
	0.721059	0.0324815
	0.721478	0.0323968
	0.721899	0.0323131
	0.722319	0.032197
	0.722741	0.0321423
	0.723162	0.0321101
	0.723584	0.0320483
	0.724007	0.0319964
	0.72443	0.0319436
	0.724854	0.0319277
	0.725278	0.0318497
	0.725703	0.0317562
	0.726128	0.0316717
	0.726553	0.0316109
	0.726979	0.0315086
	0.727406	0.0314241
	0.727833	0.0313378
	0.728261	0.0312458
	0.728689	0.0311763
	0.729118	0.0310984
	0.729547	0.0310321
	0.729976	0.0309496
	0.730407	0.0308894
	0.730837	0.0308917
	0.731268	0.0308526
	0.7317	0.0307976
	0.732132	0.0307962
	0.732565	0.0307579
	0.732998	0.0307332
	0.733432	0.0306726
	0.733866	0.0306069
	0.734301	0.030579
	0.734736	0.0305314
	0.735172	0.0304704
	0.735608	0.0304369
	0.736045	0.0304201
	0.736482	0.0303917
	0.73692	0.0303297
	0.737359	0.0302841
	0.737798	0.0302841
	0.738237	0.0302562
	0.738677	0.0301831
	0.739117	0.0301449
	0.739558	0.0300825
	0.74	0.0300253
	0.740442	0.029982
	0.740885	0.0299122
	0.741328	0.029882
	0.741771	0.0298447
	0.742216	0.0297792
	0.74266	0.0297415
	0.743106	0.0297215
	0.743551	0.0296754
	0.743998	0.0296513
	0.744444	0.0295987
	0.744892	0.0295704
	0.74534	0.0295313
	0.745788	0.0294876
	0.746237	0.0294272
	0.746687	0.0293491
	0.747137	0.029311
	0.747587	0.0292585
	0.748039	0.0292125
	0.74849	0.0291452
	0.748943	0.0290779
	0.749395	0.0289757
	0.749849	0.0288782
	0.750303	0.028778
	0.750757	0.0287074
	0.751212	0.0286444
	0.751668	0.0286063
	0.752124	0.0285725
	0.75258	0.0285386
	0.753038	0.0285344
	0.753495	0.0284885
	0.753954	0.0284333
	0.754413	0.0283837
	0.754872	0.0283401
	0.755332	0.0282776
	0.755793	0.0282358
	0.756254	0.0281751
	0.756716	0.0281432
	0.757178	0.0280876
	0.757641	0.0280514
	0.758104	0.0280297
	0.758568	0.0280046
	0.759032	0.0280158
	0.759498	0.0279782
	0.759963	0.0279393
	0.760429	0.0278953
	0.760896	0.0278393
	0.761364	0.0277666
	0.761832	0.0276874
	0.7623	0.0276245
	0.762769	0.0275847
	0.763239	0.0275579
	0.763709	0.0275315
	0.76418	0.0275282
	0.764651	0.0275329
	0.765123	0.0275176
	0.765596	0.0274755
	0.766069	0.0274329
	0.766543	0.0273686
	0.767017	0.0273141
	0.767492	0.0272475
	0.767968	0.0271887
	0.768444	0.0271088
	0.768921	0.0270699
	0.769398	0.0270306
	0.769876	0.0269826
	0.770354	0.0269059
	0.770833	0.0268823
	0.771313	0.0268541
	0.771793	0.0268514
	0.772274	0.0268426
	0.772756	0.0268412
	0.773238	0.0268047
	0.77372	0.0267724
	0.774204	0.0267266
	0.774687	0.0266749
	0.775172	0.0266375
	0.775657	0.0266121
	0.776143	0.026583
	0.776629	0.0265452
	0.777116	0.026535
	0.777604	0.0264953
	0.778092	0.0264427
	0.77858	0.0263836
	0.77907	0.0263301
	0.77956	0.0262913
	0.78005	0.0262955
	0.780542	0.0262729
	0.781033	0.0262683
	0.781526	0.0262858
	0.782019	0.0262678
	0.782513	0.0262466
	0.783007	0.0262037
	0.783502	0.0261718
	0.783997	0.0261151
	0.784494	0.0260685
	0.784991	0.0260496
	0.785488	0.0260086
	0.785986	0.0259837
	0.786485	0.0259804
	0.786984	0.0259473
	0.787484	0.025932
	0.787985	0.0258901
	0.788486	0.0258905
	0.788988	0.0258504
	0.78949	0.0257836
	0.789994	0.0257818
	0.790497	0.0257855
	0.791002	0.0257726
	0.791507	0.0257555
	0.792013	0.0257518
	0.792519	0.0257435
	0.793026	0.0257408
	0.793534	0.0257251
	0.794042	0.0256845
	0.794551	0.0256251
	0.795061	0.0255938
	0.795571	0.0255532
	0.796082	0.0254938
	0.796594	0.0254515
	0.797106	0.0254671
	0.797619	0.0254736
	0.798133	0.0254579
	0.798647	0.0254505
	0.799162	0.0254478
	0.799677	0.0254501
	0.800194	0.0254234
	0.800711	0.0254215
	0.801228	0.0254017
	0.801746	0.0253911
	0.802265	0.0254128
	0.802785	0.0253985
	0.803305	0.0253695
	0.803826	0.0253566
	0.804348	0.0253575
	0.80487	0.0253451
	0.805393	0.0253166
	0.805917	0.0253032
	0.806441	0.0253179
	0.806966	0.0253078
	0.807492	0.0252968
	0.808018	0.025282
	0.808545	0.0252733
	0.809073	0.0252452
	0.809602	0.0252204
	0.810131	0.0252116
	0.810661	0.0251637
	0.811191	0.0251453
	0.811722	0.0251292
	0.812254	0.0251265
	0.812787	0.0251173
	0.81332	0.0251407
	0.813854	0.0251407
	0.814389	0.0251403
	0.814924	0.0251361
	0.815461	0.0251242
	0.815997	0.025132
	0.816535	0.0251117
	0.817073	0.0250947
	0.817612	0.0250644
	0.818152	0.0250538
	0.818692	0.0250749
	0.819233	0.0250818
	0.819775	0.0251246
	0.820318	0.0251532
	0.820861	0.0251683
	0.821405	0.0252107
	0.82195	0.0252185
	0.822495	0.0252259
	0.823041	0.0251757
	0.823588	0.0251499
	0.824136	0.0251499
	0.824684	0.0251375
	0.825233	0.0250648
	0.825783	0.0250528
	0.826333	0.0250611
	0.826885	0.0250791
	0.827437	0.0250703
	0.827989	0.0250598
	0.828543	0.0250979
	0.829097	0.0251039
	0.829652	0.0250823
	0.830208	0.0250874
	0.830764	0.0250874
	0.831321	0.0250943
	0.831879	0.0251039
	0.832438	0.0251035
	0.832997	0.0250938
	0.833557	0.0250952
	0.834118	0.0251025
	0.83468	0.0251071
	0.835243	0.0251085
	0.835806	0.0251012
	0.83637	0.0251265
	0.836935	0.0251361
	0.8375	0.0251453
	0.838066	0.0251467
	0.838633	0.0251633
	0.839201	0.0251582
	0.83977	0.0251343
	0.840339	0.0251255
	0.840909	0.0251081
	0.84148	0.0250846
	0.842052	0.0250864
	0.842624	0.0251044
	0.843197	0.0251476
	0.843771	0.0251794
	0.844346	0.0252153
	0.844922	0.0252595
	0.845498	0.0252664
	0.846075	0.0252655
	0.846653	0.0252737
	0.847232	0.0252461
	0.847811	0.0252581
	0.848392	0.0252535
	0.848973	0.0252503
	0.849554	0.0252388
	0.850137	0.0252498
	0.850721	0.025265
	0.851305	0.0252664
	0.85189	0.0252664
	0.852476	0.0252673
	0.853063	0.0252507
	0.85365	0.0252599
	0.854238	0.0252783
	0.854828	0.0252793
	0.855418	0.0252664
	0.856008	0.0252576
	0.8566	0.025259
	0.857192	0.0252572
	0.857785	0.0252645
	0.85838	0.0252604
	0.858974	0.0252958
	0.85957	0.0253433
	0.860167	0.0253598
	0.860764	0.0253548
	0.861362	0.0253497
	0.861961	0.0253465
	0.862561	0.0253152
	0.863162	0.0252664
	0.863763	0.0252567
	0.864365	0.0252894
	0.864969	0.0252991
	0.865573	0.0253087
	0.866177	0.0253239
	0.866783	0.025346
	0.86739	0.0253538
	0.867997	0.0253686
	0.868605	0.0253529
	0.869215	0.025335
	0.869825	0.0253175
	0.870435	0.0253368
	0.871047	0.0253276
	0.87166	0.0253387
	0.872273	0.025352
	0.872887	0.02537
	0.873502	0.0253792
	0.874118	0.0253681
	0.874735	0.0253465
	0.875353	0.0253396
	0.875972	0.0253621
	0.876591	0.0253423
	0.877212	0.025346
	0.877833	0.0253014
	0.878455	0.0253046
	0.879078	0.0253396
	0.879702	0.025317
	0.880327	0.0253322
	0.880952	0.0253506
	0.881579	0.0254335
	0.882206	0.0254694
	0.882835	0.0254178
	0.883464	0.0253921
	0.884094	0.025428
	0.884725	0.0254855
	0.885357	0.0254266
	0.88599	0.0254008
	0.886624	0.0254248
	0.887258	0.0255196
	0.887894	0.0255781
	0.88853	0.0255648
	0.889168	0.0256145
	0.889806	0.0256956
	0.890445	0.0257477
	0.891086	0.0257564
	0.891727	0.0257173
	0.892369	0.0257122
	0.893012	0.025679
	0.893655	0.0255906
	0.8943	0.0254805
	0.894946	0.0253773
	0.895592	0.0253902
	0.89624	0.0253976
	0.896889	0.0255067
	0.897538	0.0256454
	0.898188	0.0257988
	0.89884	0.0259307
	0.899492	0.0260044
	0.900145	0.0260413
	0.900799	0.0259947
	0.901455	0.0258855
	0.902111	0.025803
	0.902768	0.0257481
	0.903426	0.0257113
	0.904085	0.0257002
	0.904745	0.0257117
	0.905405	0.0257408
	0.906067	0.0257984
	0.90673	0.0258417
	0.907394	0.0258786
	0.908059	0.0258523
	0.908724	0.0258182
	0.909391	0.0258375
	0.910059	0.0258666
	0.910727	0.0259662
	0.911397	0.0260565
	0.912068	0.0261146
	0.912739	0.0261686
	0.913412	0.0261834
	0.914086	0.0262004
	0.91476	0.0261967
	0.915436	0.0261718
	0.916112	0.0261898
	0.91679	0.0262037
	0.917469	0.0262396
	0.918148	0.0262475
	0.918829	0.0262521
	0.91951	0.0262489
	0.920193	0.0262701
	0.920877	0.0263042
	0.921561	0.026337
	0.922247	0.0263559
	0.922934	0.0263665
	0.923621	0.0263767
	0.92431	0.0263665
	0.925	0.0263675
	0.925691	0.0263647
	0.926383	0.0263568
	0.927076	0.0263532
	0.927769	0.0263836
	0.928464	0.0264118
	0.92916	0.0264284
	0.929857	0.0264667
	0.930556	0.0264967
	0.931255	0.0265295
	0.931955	0.0265613
	0.932656	0.0265733
	0.933358	0.0265918
	0.934062	0.0266153
	0.934766	0.0266278
	0.935472	0.0266398
	0.936178	0.0266657
	0.936886	0.0266805
	0.937595	0.0267331
	0.938304	0.0267839
	0.939015	0.0268366
	0.939727	0.0268814
	0.94044	0.0269165
	0.941154	0.0269396
	0.941869	0.0269766
	0.942586	0.0269877
	0.943303	0.0269997
	0.944021	0.0270283
	0.944741	0.0270639
	0.945461	0.0271009
	0.946183	0.0271462
	0.946906	0.0271786
	0.94763	0.0272239
	0.948355	0.0272697
	0.949081	0.0273381
	0.949808	0.0273649
	0.950537	0.027413
	0.951266	0.0274408
	0.951997	0.0274579
	0.952729	0.0274912
	0.953462	0.0275278
	0.954196	0.0275606
	0.954931	0.0276064
	0.955667	0.0276268
	0.956404	0.0277009
	0.957143	0.0277694
	0.957883	0.0278198
	0.958623	0.0278893
	0.959365	0.0279755
	0.960108	0.0280491
	0.960853	0.0280991
	0.961598	0.0281506
	0.962345	0.0282085
	0.963092	0.0282664
	0.963841	0.0283044
	0.964591	0.0283489
	0.965343	0.0284106
	0.966095	0.0284867
	0.966849	0.0285335
	0.967603	0.0285859
	0.968359	0.0286318
	0.969116	0.0287028
	0.969875	0.0287603
	0.970634	0.0288276
	0.971395	0.0288945
	0.972157	0.0289544
	0.97292	0.0290142
	0.973684	0.0290653
	0.97445	0.0291447
	0.975216	0.0292167
	0.975984	0.0292841
	0.976753	0.0293747
	0.977524	0.0294718
	0.978295	0.0295555
	0.979068	0.0296266
	0.979842	0.0297001
	0.980617	0.0297815
	0.981394	0.0298587
	0.982171	0.0299434
	0.98295	0.030015
	0.98373	0.0300914
	0.984512	0.0301365
	0.985294	0.0302157
	0.986078	0.0302692
	0.986863	0.0303372
	0.987649	0.0304359
	0.988437	0.0305422
	0.989226	0.0306638
	0.990016	0.0307784
	0.990807	0.0309085
	0.9916	0.031027
	0.992394	0.0310881
	0.993189	0.0311553
	0.993986	0.0312528
	0.994783	0.0313317
	0.995582	0.0314022
	0.996383	0.0314839
	0.997184	0.0315652
	0.997987	0.0316945
	0.998791	0.0318146
	0.999597	0.0319067
	1.0004	0.0320109
	1.00121	0.0321297
	1.00202	0.0322536
	1.00283	0.0323612
	1.00364	0.0324207
	1.00446	0.0325105
	1.00527	0.0326299
	1.00609	0.0327324
	1.0069	0.0328285
	1.00772	0.0329268
	1.00854	0.0330519
	1.00936	0.0331555
	1.01019	0.0332629
	1.01101	0.0333764
	1.01184	0.033503
	1.01266	0.0336208
	1.01349	0.0336545
	1.01432	0.0336039
	1.01515	0.0335452
	1.01598	0.0334303
	1.01682	0.0332929
	1.01765	0.0331616
	1.01849	0.0331025
	1.01933	0.0331546
	1.02016	0.0332582
	1.021	0.0333609
	1.02185	0.0335133
	1.02269	0.033694
	1.02353	0.0338259
	1.02438	0.0339343
	1.02523	0.0340541
	1.02608	0.0341739
	1.02693	0.0343177
	1.02778	0.0344658
	1.02863	0.0346195
	1.02949	0.0347983
	1.03034	0.0349818
	1.0312	0.0351951
	1.03206	0.0354038
	1.03292	0.0372113
	1.03378	0.037358
	1.03464	0.0375109
	1.03551	0.0376368
	1.03637	0.037778
	1.03724	0.0379391
	1.03811	0.0380405
	1.03898	0.0381363
	1.03985	0.0382406
	1.04072	0.0383853
	1.0416	0.0385224
	1.04247	0.0386401
	1.04335	0.0387574
	1.04423	0.0389194
	1.04511	0.0390899
	1.04599	0.0392715
	1.04688	0.0394607
	1.04776	0.0396596
	1.04865	0.0398514
	1.04953	0.0400504
	1.05042	0.0402076
	1.05131	0.0403796
	1.05221	0.0405407
	1.0531	0.0407067
	1.054	0.0409013
	1.05489	0.0411004
	1.05579	0.0412938
	1.05669	0.0414901
	1.05759	0.0416712
	1.0585	0.0418654
	1.0594	0.0420524
	1.06031	0.0422448
	1.06122	0.0424712
	1.06213	0.042695
	1.06304	0.0429423
	1.06395	0.0432104
	1.06486	0.0434656
	1.06578	0.0437288
	1.0667	0.0439454
	1.06761	0.0442065
	1.06853	0.0444493
	1.06946	0.0446688
	1.07038	0.0448951
	1.07131	0.045122
	1.07223	0.0453813
	1.07316	0.0456272
	1.07409	0.0458395
	1.07502	0.0460935
	1.07595	0.0463717
	1.07689	0.0466666
	1.07783	0.0469622
	1.07876	0.0472657
	1.0797	0.0476101
	1.08065	0.047964
	1.08159	0.0482794
	1.08253	0.0486066
	1.08348	0.0489273
	1.08443	0.0492628
	1.08538	0.0495981
	1.08633	0.0499191
	1.08728	0.0502593
	1.08824	0.0506061
	1.08919	0.0509649
	1.09015	0.0513499
	1.09111	0.0517553
	1.09207	0.0521782
	1.09303	0.0526089
	1.094	0.0530131
	1.09496	0.0534254
	1.09593	0.0538082
	1.0969	0.0541987
	1.09787	0.0545925
	1.09885	0.0550113
	1.09982	0.0554635
	1.1008	0.0559479
	1.10178	0.0564471
	1.10276	0.0569672
	1.10374	0.057485
	1.10472	0.0580307
	1.10571	0.0585616
	1.1067	0.0591042
	1.10769	0.0596579
	1.10868	0.0601988
	1.10967	0.0607739
	1.11066	0.0613412
	1.11166	0.0619278
	1.11266	0.0625262
	1.11366	0.0631471
	1.11466	0.0637588
	1.11566	0.0644398
	1.11667	0.0651235
	1.11767	0.0658067
	1.11868	0.0665036
	1.11969	0.0672174
	1.12071	0.0679338
	1.12172	0.0686505
	1.12274	0.0693387
	1.12375	0.0700761
	1.12477	0.0708105
	1.12579	0.0715796
	1.12682	0.0723484
	1.12784	0.0731464
	1.12887	0.0739788
	1.1299	0.0748215
	1.13093	0.0756799
	1.13196	0.0765347
	1.133	0.0774323
	1.13403	0.0783458
	1.13507	0.0792971
	1.13611	0.0802166
	1.13716	0.0811459
	1.1382	0.0821291
	1.13925	0.0830951
	1.14029	0.0840812
	1.14134	0.0850584
	1.1424	0.0860797
	1.14345	0.0871426
	1.14451	0.0882061
	1.14556	0.0892806
	1.14662	0.0903894
	1.14769	0.0914716
	1.14875	0.0925489
	1.14981	0.093638
	1.15088	0.0947499
	1.15195	0.0958478
	1.15302	0.0969491
	1.1541	0.0980896
	1.15517	0.0992343
	1.15625	0.100357
	1.15733	0.10149
	1.15841	0.102653
	1.15949	0.103813
	1.16058	0.104949
	1.16167	0.106131
	1.16276	0.10727
	1.16385	0.108408
	1.16494	0.109545
	1.16604	0.110667
	1.16714	0.111785
	1.16824	0.112891
	1.16934	0.113996
	1.17044	0.115097
	1.17155	0.116171
	1.17266	0.117213
	1.17377	0.118246
	1.17488	0.119275
	1.176	0.120283
	1.17711	0.121235
	1.17823	0.122179
	1.17935	0.123094
	1.18048	0.123962
	1.1816	0.124843
	1.18273	0.125659
	1.18386	0.12646
	1.18499	0.127211
	1.18612	0.127968
	1.18726	0.128695
	1.1884	0.129368
	1.18954	0.129978
	1.19068	0.130541
	1.19183	0.131051
	1.19297	0.131511
	1.19412	0.131945
	1.19527	0.132309
	1.19643	0.132651
	1.19758	0.133003
	1.19874	0.133295
	1.1999	0.133554
	1.20107	0.133771
	1.20223	0.133941
	1.2034	0.134088
	1.20457	0.134161
	1.20574	0.13421
	1.20691	0.134205
	1.20809	0.134174
	1.20927	0.134116
	1.21045	0.134016
	1.21163	0.133876
	1.21282	0.133721
	1.21401	0.133528
	1.2152	0.133348
	1.21639	0.133064
	1.21758	0.132773
	1.21878	0.132478
	1.21998	0.132103
	1.22118	0.13168
	1.22239	0.131214
	1.22359	0.130705
	1.2248	0.130201
	1.22601	0.129645
	1.22723	0.129082
	1.22844	0.128519
	1.22966	0.12793
	1.23088	0.127321
	1.23211	0.126683
	1.23333	0.126019
	1.23456	0.125308
	1.23579	0.124546
	1.23703	0.123816
	1.23826	0.12303
	1.2395	0.122186
	1.24074	0.121355
	1.24198	0.120532
	1.24323	0.119665
	1.24448	0.118787
	1.24573	0.117875
	1.24698	0.117014
	1.24824	0.1161
	1.2495	0.115188
	1.25076	0.114271
	1.25202	0.113357
	1.25329	0.112384
	1.25455	0.111395
	1.25583	0.11041
	1.2571	0.109395
	1.25838	0.108398
	1.25965	0.10739
	1.26094	0.106384
	1.26222	0.105367
	1.26351	0.104391
	1.2648	0.103425
	1.26609	0.102432
	1.26738	0.101461
	1.26868	0.100476
	1.26998	0.0995231
	1.27128	0.0985662
	1.27259	0.0975772
	1.2739	0.0966484
	1.27521	0.0956692
	1.27652	0.0947321
	1.27784	0.093839
	1.27915	0.0929102
	1.28048	0.0920708
	1.2818	0.0912025
	1.28313	0.0903766
	1.28446	0.0895944
	1.28579	0.0887396
	1.28712	0.0879018
	1.28846	0.087089
	1.2898	0.0862375
	1.29115	0.0854585
	1.29249	0.0846967
	1.29384	0.0839827
	1.29519	0.0832966
	1.29655	0.0826531
	1.29791	0.0820163
	1.29927	0.0814046
	1.30063	0.0807827
	1.302	0.0801247
	1.30336	0.0795161
	1.30474	0.0789485
	1.30611	0.0783863
	1.30749	0.0778363
	1.30887	0.0773083
	1.31025	0.0768021
	1.31164	0.0763421
	1.31303	0.0758903
	1.31442	0.0754659
	1.31582	0.0749815
	1.31722	0.0745384
	1.31862	0.0741369
	1.32002	0.0737507
	1.32143	0.0733242
	1.32284	0.0729152
	1.32425	0.0725875
	1.32567	0.0722992
	1.32709	0.0719674
	1.32851	0.0716969
	1.32994	0.0714633
	1.33136	0.0712023
	1.3328	0.0709189
	1.33423	0.070672
	1.33567	0.0704396
	1.33711	0.0701843
	1.33855	0.0699148
	1.34	0.0697016
	1.34145	0.0694452
	1.3429	0.0692226
	1.34436	0.0690235
	1.34582	0.0688876
	1.34728	0.0687863
	1.34875	0.0686001
	1.35022	0.0684664
	1.35169	0.0683383
	1.35317	0.0682534
	1.35464	0.0680532
	1.35613	0.0678922
	1.35761	0.0677302
	1.3591	0.0676602
	1.36059	0.0675957
	1.36209	0.067472
	1.36359	0.0674126
	1.36509	0.0673573
	1.36659	0.0672838
	1.3681	0.0671525
	1.36961	0.0670374
	1.37113	0.0669062
	1.37265	0.0668327
	1.37417	0.0666357
	1.37569	0.0665016
	1.37722	0.0664889
	1.37875	0.0663639
	1.38029	0.0663826
	1.38183	0.066283
	1.38337	0.0661773
	1.38492	0.0660928
	1.38647	0.0658921
	1.38802	0.0657455
	1.38957	0.0656591
	1.39113	0.0654606
	1.3927	0.0652885
	1.39426	0.0652077
	1.39583	0.0651033
	1.39741	0.0651144
	1.39898	0.0650185
	1.40056	0.0648839
	1.40215	0.0648239
	1.40374	0.064715
	1.40533	0.0646036
	1.40692	0.0645582
	1.40852	0.0643341
	1.41013	0.0642248
	1.41173	0.0641352
	1.41334	0.0639444
	1.41495	0.0637804
	1.41657	0.0635456
	1.41819	0.063335
	1.41982	0.0631506
	1.42144	0.0629548
	1.42308	0.0626506
	1.42471	0.062448
	1.42635	0.0622796
	1.428	0.0622199
	1.42964	0.0620641
	1.43129	0.0617711
	1.43295	0.0616299
	1.43461	0.0614863
	1.43627	0.0612702
	1.43794	0.0609862
	1.43961	0.0606525
	1.44128	0.0605521
	1.44296	0.0604458
	1.44464	0.0601639
	1.44632	0.0599115
	1.44801	0.0597202
	1.44971	0.0594511
	1.45141	0.059134
	1.45311	0.0587987
	1.45481	0.0585144
	1.45652	0.0583559
	1.45824	0.0582372
	1.45995	0.0579696
	1.46167	0.0576466
	1.4634	0.057541
	1.46513	0.0573784
	1.46686	0.0570638
	1.4686	0.056837
	1.47034	0.0566648
	1.47209	0.0565362
	1.47384	0.0564026
	1.4756	0.0561791
	1.47735	0.0561648
	1.47912	0.055856
	1.48088	0.0555297
	1.48266	0.0551518
	1.48443	0.0549433
	1.48621	0.0546166
	1.488	0.0543645
	1.48978	0.0540934
	1.49158	0.0538967
	1.49337	0.0537295
	1.49517	0.0535576
	1.49698	0.0532815
	1.49879	0.0531294
	1.50061	0.0529189
	1.50242	0.0528678
	1.50425	0.0527683
	1.50608	0.052682
	1.50791	0.0525589
	1.50974	0.0523683
	1.51159	0.0522855
	1.51343	0.0519422
	1.51528	0.0517651
	1.51714	0.0518116
	1.519	0.0515792
	1.52086	0.0515034
	1.52273	0.0511124
	1.5246	0.05115
	1.52648	0.0508706
	1.52836	0.050608
	1.53025	0.0501866
	1.53214	0.0499259
	1.53403	0.049961
	1.53594	0.0499483
	1.53784	0.049845
	1.53975	0.0499098
	1.54167	0.0499912
	1.54359	0.0498957
	1.54551	0.0498421
	1.54744	0.0497038
	1.54937	0.0495762
	1.55131	0.049437
	1.55326	0.0491369
	1.55521	0.0489468
	1.55716	0.0488617
	1.55912	0.0487057
	1.56108	0.0485202
	1.56305	0.0482556
	1.56503	0.0483031
	1.567	0.0483439
	1.56899	0.0483347
	1.57098	0.0481391
	1.57297	0.0479921
	1.57497	0.0478864
	1.57697	0.0477395
	1.57898	0.0476178
	1.58099	0.0474618
	1.58301	0.0471591
	1.58504	0.0471528
	1.58707	0.0472448
	1.5891	0.0472967
	1.59114	0.0473984
	1.59319	0.0472332
	1.59524	0.0475098
	1.59729	0.0474579
	1.59935	0.0472434

## Sheet: Figure 5b
Figure 5b				Inset
	Photon energy (eV)	minus logT		Raman shift(cm^-1)	Intensity (arb. u.)
	0.470042	0.00228038		100.566	818.709
	0.47022	0.00229391		102.527	745.135
	0.470398	0.00179037		104.486	733.02
	0.470577	0.00147781		106.445	708.596
	0.470756	0.00147345		108.404	714.923
	0.470935	0.000966076		110.363	691.714
	0.471114	0.000495378		112.322	695.577
	0.471293	0.000407559		114.279	728.997
	0.471472	0.000561036		116.236	820.323
	0.471651	0.000785045		118.193	788.492
	0.471831	0.0010945		120.148	866.323
	0.472011	0.00147084		122.105	807.37
	0.47219	0.00222799		124.061	787.841
	0.47237	0.00282339		126.016	751.038
	0.472551	0.00289814		127.969	807.965
	0.472731	0.00209531		129.922	783.487
	0.472911	0.00191555		131.877	770.104
	0.473092	0.0015227		133.828	732.026
	0.473272	0.00113151		135.781	755.666
	0.473453	0.00085945		137.732	743.501
	0.473634	0.000505378		139.684	754.802
	0.473815	0.000945619		141.635	743.866
	0.473996	0.00249654		143.586	732.925
	0.474178	0.00335745		145.535	747.94
	0.474359	0.00401795		147.484	774.092
	0.474541	0.0037489		149.434	775.519
	0.474722	0.00395615		151.383	776.946
	0.474904	0.00383827		153.33	832.824
	0.475086	0.00306606		155.277	929.575
	0.475268	0.00237818		157.225	1095.71
	0.475451	0.00193605		159.172	1130.65
	0.475633	0.00108666		161.117	1076.43
	0.475816	0.000477987		163.062	1030.85
	0.475998	0.000379739		165.008	984.005
	0.476181	0.000374523		166.953	994.164
	0.476364	0.000721093		168.896	949.771
	0.476547	0.00161859		170.84	963.646
	0.476731	0.00240919		172.783	934.109
	0.476914	0.00293574		174.727	951.71
	0.477098	0.00238604		176.668	882.44
	0.477281	0.00180258		178.611	859.069
	0.477465	0.0011437		180.553	792.226
	0.477649	0.000760246		182.492	753.917
	0.477833	-2.17142e-05		184.434	754.101
	0.478018	-3.03995e-05		186.373	755.528
	0.478202	0.000722833		188.312	765.657
	0.478387	0.00256643		190.252	906.332
	0.478571	0.00343711		192.189	950.078
	0.478756	0.00336314		194.127	895.581
	0.478941	0.00334169		196.064	833.591
	0.479126	0.00306737		198.002	812.639
	0.479312	0.00233583		199.939	811.593
	0.479497	0.00135232		201.875	775.684
	0.479683	0.000781129		203.811	757.193
	0.479868	0.000709348		205.746	789.766
	0.480054	0.00115284		207.68	808.649
	0.48024	0.00208483		209.615	817.571
	0.480426	0.00172496		211.549	755.44
	0.480613	0.00254546		213.482	798.02
	0.480799	0.00186451		215.414	775.765
	0.480986	0.00162513		217.348	732.291
	0.481172	0.00178863		219.279	721.24
	0.481359	0.00157195		221.209	745.13
	0.481546	0.00128568		223.141	760.293
	0.481733	0.00131181		225.07	752.986
	0.481921	0.00161161		227.002	804.381
	0.482108	0.00216077		228.93	799.58
	0.482296	0.00194478		230.859	836.014
	0.482483	0.00167613		232.789	824.969
	0.482671	0.0016818		234.717	840.173
	0.482859	0.00179648		236.645	844.129
	0.483048	0.00151703		238.57	839.332
	0.483236	0.00127784		240.498	893.337
	0.483424	0.00105531		242.424	878.537
	0.483613	0.0011498		244.35	945.095
	0.483802	0.00102484		246.275	936.561
	0.483991	0.000916459		248.199	1024.46
	0.48418	0.00176464		250.123	1023.45
	0.484369	0.00279541		252.047	1047.51
	0.484558	0.00355619		253.971	1042.75
	0.484748	0.0037835		255.895	1172.13
	0.484937	0.00368889		257.816	1350.47
	0.485127	0.00309143		259.738	1767.2
	0.485317	0.00253236		261.66	2136.46
	0.485507	0.00188938		263.582	2460.73
	0.485697	0.00158502		265.502	2616.96
	0.485888	0.00139851		267.422	3098.43
	0.486078	0.00129221		269.342	4028.44
	0.486269	0.00152618		271.26	4495.42
	0.48646	0.00153752		273.18	4009.04
	0.486651	0.00191337		275.098	3181.87
	0.486842	0.00200585		277.016	2251.23
	0.487033	0.00169444		278.934	1655.83
	0.487225	0.00144818		280.85	1301.6
	0.487416	0.00139371		282.766	1196.25
	0.487608	0.00165651		284.682	1207.86
	0.4878	0.00186364		286.598	1332.75
	0.487992	0.00186713		288.512	1389.72
	0.488184	0.0021743		290.426	1673.35
	0.488377	0.00229522		292.34	2006.25
	0.488569	0.00207043		294.254	2277.57
	0.488762	0.00205298		296.168	1936.66
	0.488955	0.00205647		298.08	1710.27
	0.489148	0.00172148		299.992	1524.11
	0.489341	0.00142726		301.904	2062.9
	0.489534	0.00153098		303.814	5493.99
	0.489727	0.00178558		305.727	9937.25
	0.489921	0.00184096		307.637	10443.1
	0.490115	0.00186146		309.547	8664.76
	0.490309	0.00187934		311.455	7240.27
	0.490503	0.00194085		313.365	6421.22
	0.490697	0.00206869		315.273	5445.15
	0.490891	0.002142		317.182	3566.54
	0.491086	0.00208527		319.088	2282.23
	0.49128	0.00226466		320.996	1722.83
	0.491475	0.00219525		322.902	1494.41
	0.49167	0.00246378		324.809	1229.2
	0.491865	0.0023891		326.715	1157.4
	0.49206	0.00223366		328.619	1182.98
	0.492256	0.00203334		330.525	1154.16
	0.492451	0.00206956		332.43	1207.61
	0.492647	0.00189679		334.332	1428.21
	0.492843	0.00158982		336.236	1688.17
	0.493039	0.00160377		338.139	1549.24
	0.493235	0.0018475		340.041	1277.2
	0.493432	0.00178906		341.943	1143.16
	0.493628	0.00168921		343.846	978.643
	0.493825	0.00175636		345.746	885.049
	0.494022	0.00179866		347.646	897.945
	0.494219	0.00187062		349.547	853.761
	0.494416	0.00163777		351.447	808.287
	0.494613	0.00164169		353.346	803.406
	0.49481	0.00172366		355.246	817.564
	0.495008	0.00165957		357.143	773.318
	0.495206	0.00160464		359.041	765.884
	0.495404	0.00172496
	0.495602	0.00168616
	0.4958	0.00175331
	0.495998	0.00180476
	0.496197	0.00198186
	0.496396	0.00191598
	0.496595	0.00191598
	0.496794	0.00179037
	0.496993	0.00178034
	0.497192	0.00175549
	0.497392	0.00176639
	0.497591	0.0016151
	0.497791	0.00163297
	0.497991	0.00178601
	0.498191	0.00200062
	0.498392	0.00185972
	0.498592	0.00175462
	0.498793	0.00182744
	0.498994	0.00192035
	0.499195	0.00182962
	0.499396	0.00171668
	0.499597	0.00168398
	0.499798	0.00176639
	0.5	0.00156323
	0.500202	0.00169357
	0.500404	0.00166436
	0.500606	0.00143423
	0.500808	0.00144164
	0.501011	0.00147694
	0.501213	0.00135886
	0.501416	0.00137498
	0.501619	0.00137324
	0.501822	0.00149524
	0.502025	0.00146822
	0.502229	0.00139502
	0.502432	0.00144949
	0.502636	0.00146256
	0.50284	0.00153969
	0.503044	0.00152488
	0.503248	0.00161161
	0.503452	0.00165826
[truncated: 1,687 more rows]

## Sheet: Suppl. Fig. 1
Suppl. Fig. 1a				Suppl. Fig. 1b
[truncated: 3,161 more rows]

[truncated: 19 more sheets: Suppl. Fig. 2b, Suppl. Fig. 4a, Suppl. Fig. 4b, Suppl. Fig. 4c, Suppl. Fig. 4d, Suppl. Fig. 4e, Suppl. Fig. 4f, Suppl. Fig. 5, Suppl. Fig. 6a, Suppl. Fig. 6b, Suppl. Fig. 6c, Suppl. Fig. 6d, Suppl. Fig. 6e, Suppl. Fig. 6f, Suppl. Fig. 7, Suppl. Fig. 8, Suppl. Fig. 9, Suppl. Fig. 10, Suppl. Fig. 11]
